# Supplementary material for: De novo sequencing and transcriptome analysis of the desert shrub, Ammopiptanthus mongolicus, during cold acclimation using Illumina/Solexa
Source: BMC Genomics. 2013 Jul 18;14:488. doi: 10.1186/1471-2164-14-488 (PMC3728141; doi:10.1186/1471-2164-14-488)
Supplement: Additional file 1 — 100 most abundant transcripts in both samples. The list of 100 most abundant transcripts in both cold-treated sample (CT) and control sample (CK). The Nr annotations of each gene-ID were also listed. [file 1471-2164-14-488-S1.xlsx]

## Sheet: Sheet1
Additional file 1. 100 most abundant transcripts in both groups
CK				CT
Gene-ID	Unique-mapped-Reads	Nr-annotation	Nr-Evalue	Gene-ID	Unique-mapped-Reads	Nr-annotation	Nr-Evalue
CL19979.Contig1_All	1941915	Cell wall-associated hydrolase, partial [Medicago truncatula]	0	CL20061.Contig1_All	1611503	PREDICTED: uncharacterized protein LOC100796402 [Glycine max]	1e-106
CL20061.Contig1_All	1359617	PREDICTED: uncharacterized protein LOC100796402 [Glycine max]	1e-106	CL19979.Contig1_All	1319876	Cell wall-associated hydrolase, partial [Medicago truncatula]	0
Unigene41272_All	331339	uncharacterized protein LOC100500525 [Glycine max]	4e-69	CL37438.Contig1_All	1244588	dehydrin [Ammopiptanthus mongolicus]	1e-110
CL29517.Contig1_All	280044	metallothionein type 2 [Sesbania drummondii]	6e-41	Unigene41272_All	747818	uncharacterized protein LOC100500525 [Glycine max]	4e-69
CL10018.Contig1_All	182489	RecName: Full=Probable aquaporin TIP-type; AltName: Full=MtAQP1 >gi|9716259|emb|CAC01618.1| aquaporin [Medicago truncatula]	1e-122	CL10254.Contig1_All	529788	PREDICTED: thaumatin-like protein 1a-like [Glycine max] >gi|356533314|ref|XP_003535210.1| PREDICTED: thaumatin-like protein 1a-like [Glycine max]	1e-125
CL10531.Contig1_All	171112	PREDICTED: cysteine proteinase 15A [Glycine max]	0	CL36265.Contig1_All	428806	Lea protein precursor [Glycine max] >gi|311698|emb|CAA80491.1| Lea protein [Glycine max]	8e-60
CL18147.Contig1_All	162784	PREDICTED: linoleate 9S-lipoxygenase-like [Glycine max]	0	CL34958.Contig1_All	418185	src1 protein [Glycine max] >gi|2055228|dbj|BAA19768.1| SRC1 [Glycine max]	1e-38
CL31875.Contig1_All	160082	uncharacterized protein LOC100305548 [Glycine max]	1e-51	CL38016.Contig1_All	370664	PREDICTED: acidic endochitinase-like [Glycine max]	1e-146
CL22848.Contig1_All	152042	Cytochrome P450 [Medicago truncatula] >gi|355522269|gb|AET02723.1| Cytochrome P450 [Medicago truncatula]	0	CL27582.Contig1_All	344008	proteinase inhibitor SE60-like protein [Ammopiptanthus mongolicus]	2e-34
CL39155.Contig1_All	131605	PREDICTED: uncharacterized protein LOC100811729 [Glycine max]	3e-39	CL1687.Contig1_All	333514	uncharacterized protein LOC100500112 [Glycine max]	1e-114
CL23081.Contig1_All	129168	pectin methylesterase [Sesbania rostrata]	0	Unigene26917_All	242145	uncharacterized protein LOC100306375 [Glycine max]	4e-19
CL34118.Contig1_All	98122	catalase [Gossypium hirsutum]	0	CL10090.Contig1_All	199338	cytochrome c oxidase subunit 1 [Citrullus lanatus] >gi|259156773|gb|ACV96635.1| cytochrome c oxidase subunit 1 [Citrullus lanatus]	4e-45
CL26534.Contig1_All	98096	cyclophilin [Vigna mungo]	3e-94	CL26979.Contig1_All	159517	PREDICTED: polygalacturonase inhibitor-like [Glycine max]	1e-132
CL12365.Contig1_All	97890	PREDICTED: cysteine proteinase RD21a-like [Glycine max]	0	CL31875.Contig1_All	154434	uncharacterized protein LOC100305548 [Glycine max]	1e-51
CL10090.Contig1_All	97270	cytochrome c oxidase subunit 1 [Citrullus lanatus] >gi|259156773|gb|ACV96635.1| cytochrome c oxidase subunit 1 [Citrullus lanatus]	4e-45	CL16899.Contig1_All	145888	defensin D1 [Phaseolus vulgaris]	5e-37
CL5758.Contig1_All	95440	proline-rich protein precursor [Phaseolus vulgaris]	4e-59	Unigene15962_All	140917	early light inducible protein [Medicago sativa subsp. falcata]	2e-75
CL10973.Contig1_All	94285	isoflavone synthase [Caragana arborescens]	0	CL6396.Contig1_All	137920	dehydrin [Lupinus albus]	2e-81
CL10254.Contig1_All	89348	PREDICTED: thaumatin-like protein 1a-like [Glycine max] >gi|356533314|ref|XP_003535210.1| PREDICTED: thaumatin-like protein 1a-like [Glycine max]	1e-125	CL10531.Contig1_All	134757	PREDICTED: cysteine proteinase 15A [Glycine max]	0
CL3241.Contig1_All	86004	70 kDa heat shock cognate protein 2 [Vigna radiata]	0	CL30637.Contig1_All	134357	uncharacterized protein LOC100305900 precursor [Glycine max]	2e-79
CL30134.Contig1_All	84564	extensin [Cicer arietinum]	2e-80	CL10768.Contig1_All	130918	PREDICTED: beta-amylase 1, chloroplastic-like [Glycine max]	0
CL37398.Contig1_All	81427	iron-superoxide dismutase precursor [Vigna unguiculata]	1e-120	CL22989.Contig1_All	125273	S-adenosylmethionine decarboxylase [Arachis hypogaea]	1e-179
CL31002.Contig1_All	80584	repetitive proline-rich cell wall protein 2 [Glycine max] >gi|131001|sp|P13993.1|PRP2_SOYBN RecName: Full=Repetitive proline-rich cell wall protein 2; Flags: Precursor >gi|4261542|gb|AAD13836.1|S44202_1 repetitive proline-rich protein [Glycine max] >gi|170066|gb|AAA34011.1| cell wall protein (SbPRP2) precursor [Glycine max]	3e-64	CL30134.Contig1_All	121862	extensin [Cicer arietinum]	2e-80
CL10540.Contig1_All	79229	carbonic anhydrase [Phaseolus vulgaris]	1e-172	CL4323.Contig1_All	116428	PREDICTED: expansin-like B1-like [Glycine max]	1e-129
CL25644.Contig1_All	76727	Multidrug resistance protein ABC transporter family [Medicago truncatula] >gi|355508724|gb|AES89866.1| Multidrug resistance protein ABC transporter family [Medicago truncatula]	1e-117	CL22848.Contig1_All	116308	Cytochrome P450 [Medicago truncatula] >gi|355522269|gb|AET02723.1| Cytochrome P450 [Medicago truncatula]	0
CL29063.Contig1_All	74558	PREDICTED: metallothionein-like protein 1-like [Glycine max]	4e-31	CL29517.Contig1_All	114560	metallothionein type 2 [Sesbania drummondii]	6e-41
CL35026.Contig1_All	71254	PREDICTED: glyceraldehyde-3-phosphate dehydrogenase-like [Glycine max]	1e-179	CL12365.Contig1_All	109979	PREDICTED: cysteine proteinase RD21a-like [Glycine max]	0
CL3672.Contig1_All	70084	Defensin-like protein [Medicago truncatula] >gi|355520853|gb|AET01307.1| Defensin-like protein [Medicago truncatula]	5e-14	CL25644.Contig1_All	109036	Multidrug resistance protein ABC transporter family [Medicago truncatula] >gi|355508724|gb|AES89866.1| Multidrug resistance protein ABC transporter family [Medicago truncatula]	1e-117
CL38016.Contig1_All	68424	PREDICTED: acidic endochitinase-like [Glycine max]	1e-146	Unigene23967_All	102140	PREDICTED: defensin-like protein-like [Glycine max]	2e-30
CL1720.Contig1_All	66216	asparagine synthetase [Phaseolus vulgaris]	0	CL13015.Contig1_All	95197	PREDICTED: DUF246 domain-containing protein At1g04910-like [Glycine max]	0
CL29994.Contig1_All	66084	PREDICTED: abscisic stress-ripening protein 1-like [Glycine max]	4e-49	CL29063.Contig1_All	92139	PREDICTED: metallothionein-like protein 1-like [Glycine max]	4e-31
CL27111.Contig1_All	61219	cytosolic ascorbate peroxidase [Vigna unguiculata]	1e-135	CL29330.Contig1_All	91682	uncharacterized protein LOC100526916 precursor [Glycine max]	2e-74
CL17829.Contig1_All	57734	RNA helicase [Vigna radiata]	0	CL31444.Contig1_All	89389	desiccation protectant protein Lea14 homolog [Glycine max] >gi|1170746|sp|P46519.1|LEA14_SOYBN RecName: Full=Desiccation protectant protein Lea14 homolog	7e-68
CL26026.Contig1_All	57660	root nodule extensin [Sesbania rostrata]	8e-21	CL31002.Contig1_All	86962	repetitive proline-rich cell wall protein 2 [Glycine max] >gi|131001|sp|P13993.1|PRP2_SOYBN RecName: Full=Repetitive proline-rich cell wall protein 2; Flags: Precursor >gi|4261542|gb|AAD13836.1|S44202_1 repetitive proline-rich protein [Glycine max] >gi|170066|gb|AAA34011.1| cell wall protein (SbPRP2) precursor [Glycine max]	3e-64
CL35759.Contig1_All	57498	cationic peroxidase 2 precursor [Glycine max] >gi|3982596|gb|AAC83463.1| cationic peroxidase 2 [Glycine max]	1e-173	CL32337.Contig1_All	83303	PREDICTED: uncharacterized protein LOC100819278 [Glycine max]	9e-43
CL10206.Contig1_All	54291	aquaporin [Lupinus albus]	1e-156	CL30458.Contig1_All	82427	arabinogalactan-protein [Pyrus communis]	1e-30
CL24444.Contig1_All	53495	lipoxygenase-9 [Glycine max] >gi|152926332|gb|ABS32275.1| lipoxygenase-9 [Glycine max]	0	Unigene41270_All	81860	tyrosine-rich hydroxyproline-rich glycoprotein [Petroselinum crispum]	2e-93
Unigene41270_All	52323	tyrosine-rich hydroxyproline-rich glycoprotein [Petroselinum crispum]	2e-93	CL2841.Contig1_All	81708	PREDICTED: heat shock cognate 70 kDa protein-like [Glycine max]	0
CL39626.Contig1_All	52197	PREDICTED: vicianin hydrolase-like [Glycine max]	0	CL33423.Contig1_All	80834	PREDICTED: probable serine/threonine-protein kinase Cx32, chloroplastic-like [Glycine max]	0
CL16261.Contig1_All	51444	RecName: Full=Trans-cinnamate 4-monooxygenase; AltName: Full=Cinnamic acid 4-hydroxylase; Short=C4H; Short=CA4H; AltName: Full=Cytochrome P450 73; AltName: Full=Cytochrome P450C4H >gi|1526537|dbj|BAA13414.1| cytochrome P450 (CYP73A14) [Glycyrrhiza echinata]	0	CL10973.Contig1_All	79822	isoflavone synthase [Caragana arborescens]	0
CL13421.Contig1_All	50946	PREDICTED: transaldolase-like [Glycine max]	0	CL13584.Contig1_All	79602	SOS2-like protein kinase [Glycine max] >gi|21954717|gb|AAM83095.1|AF525402_1 SOS2-like protein kinase [Glycine max]	0
CL10493.Contig1_All	49290	thiamin biosynthetic enzyme [Glycine max] >gi|6552397|dbj|BAA88228.1| thiamin biosynthetic enzyme [Glycine max]	1e-157	CL39511.Contig1_All	77172	PREDICTED: uncharacterized protein LOC100811987 [Glycine max]	1e-126
CL17857.Contig1_All	48687	PREDICTED: 5-methyltetrahydropteroyltriglutamate--homocysteine methyltransferase-like isoform 1 [Glycine max] >gi|356571746|ref|XP_003554034.1| PREDICTED: 5-methyltetrahydropteroyltriglutamate--homocysteine methyltransferase-like isoform 2 [Glycine max]	0	CL5758.Contig1_All	76870	proline-rich protein precursor [Phaseolus vulgaris]	4e-59
CL27080.Contig1_All	48252	PREDICTED: zinc finger protein 512B-like [Glycine max]	7e-38	CL39155.Contig1_All	72329	PREDICTED: uncharacterized protein LOC100811729 [Glycine max]	3e-39
CL14988.Contig1_All	48005	cysteine protease [Medicago sativa]	1e-178	CL26534.Contig1_All	70009	cyclophilin [Vigna mungo]	3e-94
CL35890.Contig1_All	46986	calreticulin-1 precursor [Glycine max] >gi|117165712|dbj|BAF36056.1| calreticulin-1 [Glycine max]	0	CL16261.Contig1_All	67701	RecName: Full=Trans-cinnamate 4-monooxygenase; AltName: Full=Cinnamic acid 4-hydroxylase; Short=C4H; Short=CA4H; AltName: Full=Cytochrome P450 73; AltName: Full=Cytochrome P450C4H >gi|1526537|dbj|BAA13414.1| cytochrome P450 (CYP73A14) [Glycyrrhiza echinata]	0
CL25852.Contig1_All	46922	PREDICTED: zinc finger protein 512B-like [Glycine max]	2e-52	CL29601.Contig1_All	67208	Os09g0472900 [Oryza sativa Japonica Group] >gi|113631681|dbj|BAF25362.1| Os09g0472900 [Oryza sativa Japonica Group]	8e-45
CL19245.Contig1_All	46139	PREDICTED: uncharacterized protein LOC100819200 isoform 1 [Glycine max]	0	CL31512.Contig1_All	64382	PREDICTED: remorin-like [Glycine max]	9e-75
CL25663.Contig1_All	46013	PREDICTED: polyubiquitin-like [Brachypodium distachyon]	2e-92	CL19988.Contig1_All	63456	PREDICTED: pleiotropic drug resistance protein 1-like [Glycine max]	0
CL32832.Contig1_All	45630	RecName: Full=Isoflavone reductase; Short=IFR; AltName: Full=2'-hydroxyisoflavone reductase; AltName: Full=NADPH:isoflavone oxidoreductase >gi|619253|gb|AAB31368.1| isoflavone reductase [Pisum sativum]	1e-151	CL31325.Contig1_All	63255	PREDICTED: chaperone protein dnaJ 11, chloroplastic-like [Glycine max]	1e-69
CL25910.Contig1_All	45504	PREDICTED: metallothionein-like protein-like isoform 1 [Vitis vinifera] >gi|225461449|ref|XP_002284975.1| PREDICTED: metallothionein-like protein-like isoform 3 [Vitis vinifera] >gi|225461451|ref|XP_002284958.1| PREDICTED: metallothionein-like protein-like isoform 2 [Vitis vinifera] >gi|225461453|ref|XP_002284978.1| PREDICTED: metallothionein-like protein-like isoform 4 [Vitis vinifera]	4e-20	Unigene37576_All	61998	PREDICTED: low-temperature-induced 65 kDa protein-like [Glycine max]	5e-56
CL8936.Contig1_All	44805	lipid transfer protein-like protein [Retama raetam]	3e-42	CL5529.Contig1_All	61767	1-aminocyclopropane-1-carboxylate oxidase [Medicago truncatula] >gi|355518219|gb|AES99842.1| 1-aminocyclopropane-1-carboxylate oxidase [Medicago truncatula]	1e-166
CL29330.Contig1_All	44799	uncharacterized protein LOC100526916 precursor [Glycine max]	2e-74	CL8561.Contig1_All	61068	PREDICTED: uncharacterized protein LOC100775497 [Glycine max]	1e-48
Unigene23967_All	44539	PREDICTED: defensin-like protein-like [Glycine max]	2e-30	CL32832.Contig1_All	60434	RecName: Full=Isoflavone reductase; Short=IFR; AltName: Full=2'-hydroxyisoflavone reductase; AltName: Full=NADPH:isoflavone oxidoreductase >gi|619253|gb|AAB31368.1| isoflavone reductase [Pisum sativum]	1e-151
CL26854.Contig1_All	44339	phloem specific protein [Vicia faba]	1e-26	CL35026.Contig1_All	59997	PREDICTED: glyceraldehyde-3-phosphate dehydrogenase-like [Glycine max]	1e-179
CL24200.Contig1_All	44157	PREDICTED: polyadenylate-binding protein 2-like [Glycine max]	0	CL19219.Contig1_All	56749	RecName: Full=Arginine decarboxylase; Short=ADC; Short=ARGDC >gi|609220|emb|CAA85773.1| arginine decarboxylase [Pisum sativum]	0
CL37832.Contig1_All	43718	uncharacterized protein LOC100306042 [Glycine max]	1e-109	CL4189.Contig1_All	56424	Ethylene-responsive transcription factor [Medicago truncatula] >gi|355521441|gb|AET01895.1| Ethylene-responsive transcription factor [Medicago truncatula]	1e-138
CL30637.Contig1_All	43100	uncharacterized protein LOC100305900 precursor [Glycine max]	2e-79	CL22678.Contig1_All	55594	PREDICTED: uncharacterized protein LOC100804187 [Glycine max]	2e-13
CL30847.Contig1_All	42439	photosystem I subunit PsaD [Glycine max] >gi|148372347|gb|ABQ63097.1| photosystem I subunit PsaD [Glycine max]	1e-104	CL10958.Contig1_All	55357	PREDICTED: prostaglandin G/H synthase 2-like [Glycine max]	0
CL28094.Contig1_All	42327	chloroplast ferredoxin I [Camellia sinensis]	2e-66	CL1389.Contig1_All	54962	PREDICTED: uncharacterized protein LOC100796450 [Glycine max]	1e-149
CL888.Contig1_All	42134	RecName: Full=Beta-amylase; AltName: Full=1,4-alpha-D-glucan maltohydrolase >gi|2935474|gb|AAD04259.1| beta-amylase [Trifolium repens]	0	CL17857.Contig1_All	52815	PREDICTED: 5-methyltetrahydropteroyltriglutamate--homocysteine methyltransferase-like isoform 1 [Glycine max] >gi|356571746|ref|XP_003554034.1| PREDICTED: 5-methyltetrahydropteroyltriglutamate--homocysteine methyltransferase-like isoform 2 [Glycine max]	0
CL28776.Contig1_All	41396	PREDICTED: oxygen-evolving enhancer protein 1, chloroplastic-like [Glycine max]	1e-172	CL15844.Contig1_All	52241	PREDICTED: heat shock cognate 70 kDa protein-like [Glycine max]	0
CL25697.Contig1_All	40969	photosystem I reaction center subunit III [Vigna radiata]	1e-102	CL10018.Contig1_All	51804	RecName: Full=Probable aquaporin TIP-type; AltName: Full=MtAQP1 >gi|9716259|emb|CAC01618.1| aquaporin [Medicago truncatula]	1e-122
CL10175.Contig1_All	40803	Ycf68 [Medicago truncatula] >gi|355511282|gb|AES92424.1| Ycf68 [Medicago truncatula]	1e-105	CL29099.Contig1_All	50862	PREDICTED: uncharacterized protein LOC100804125 [Glycine max]	3e-46
CL25122.Contig1_All	40602	GTP-binding protein [Helianthus annuus]	1e-129	CL27022.Contig1_All	50847	PREDICTED: uncharacterized protein LOC100792196 [Glycine max]	2e-60
CL6400.Contig1_All	40222	Acid phosphatase [Medicago truncatula] >gi|355521079|gb|AET01533.1| Acid phosphatase [Medicago truncatula]	1e-111	CL37487.Contig1_All	50617	isoflavone reductase homolog 2 [Glycine max] >gi|6573171|gb|AAF17578.1|AF202184_1 isoflavone reductase homolog 2 [Glycine max]	1e-147
CL9314.Contig1_All	39777	PREDICTED: elongation factor 2-like [Glycine max]	0	CL23839.Contig1_All	47714	PREDICTED: two-component response regulator-like PRR95-like [Glycine max]	0
CL29941.Contig1_All	39723	proline-rich protein [Phaseolus vulgaris]	1e-95	CL24280.Contig1_All	47585	PREDICTED: uncharacterized protein LOC100805780 [Glycine max]	0
CL19988.Contig1_All	39447	PREDICTED: pleiotropic drug resistance protein 1-like [Glycine max]	0	CL25663.Contig1_All	47523	PREDICTED: polyubiquitin-like [Brachypodium distachyon]	2e-92
CL38779.Contig1_All	39331	Non-specific lipid-transfer protein [Medicago truncatula] >gi|355495421|gb|AES76624.1| Non-specific lipid-transfer protein [Medicago truncatula]	9e-40	CL33535.Contig1_All	47481	PREDICTED: uncharacterized protein LOC100783843 [Glycine max]	1e-120
CL26198.Contig1_All	39191	extensin=nodule-specific proline-rich protein {clone VfNDS-E} [Vicia faba=broadbeans, root nodules, Peptide Partial, 116 aa]	5e-42	CL18457.Contig1_All	46135	PREDICTED: beta-D-xylosidase 1-like [Glycine max]	0
CL29794.Contig1_All	38901	uncharacterized protein LOC100305960 [Glycine max]	1e-55	CL13893.Contig1_All	44073	early light inducible protein [Medicago sativa subsp. falcata]	2e-76
CL17358.Contig1_All	38649	PREDICTED: adenosylhomocysteinase-like [Glycine max]	0	CL33311.Contig1_All	43685	PREDICTED: uncharacterized protein LOC547884 [Glycine max]	1e-123
CL1868.Contig1_All	38510	Tubulin beta chain [Medicago truncatula] >gi|355499942|gb|AES81145.1| Tubulin beta chain [Medicago truncatula]	0	CL9314.Contig1_All	43387	PREDICTED: elongation factor 2-like [Glycine max]	0
CL33662.Contig1_All	38107	polyketide reductase [Glycyrrhiza echinata]	1e-157	CL13421.Contig1_All	43375	PREDICTED: transaldolase-like [Glycine max]	0
CL30458.Contig1_All	37659	arabinogalactan-protein [Pyrus communis]	1e-30	CL18199.Contig1_All	42477	PREDICTED: RING finger and CHY zinc finger domain-containing protein 1-like [Glycine max]	1e-167
CL18853.Contig1_All	36913	sucrose synthase [Arachis hypogaea var. vulgaris]	0	CL26398.Contig1_All	42074	PREDICTED: uncharacterized protein LOC100786117 [Glycine max]	2e-29
CL14081.Contig1_All	36061	Multidrug resistance protein ABC transporter family [Medicago truncatula] >gi|355508724|gb|AES89866.1| Multidrug resistance protein ABC transporter family [Medicago truncatula]	2e-29	CL14988.Contig1_All	40218	cysteine protease [Medicago sativa]	1e-178
CL24280.Contig1_All	36051	PREDICTED: uncharacterized protein LOC100805780 [Glycine max]	0	CL15023.Contig1_All	39758	PREDICTED: selenium-binding protein 1-like [Glycine max]	0
CL34637.Contig1_All	35713	PREDICTED: isoflavone 2'-hydroxylase-like [Glycine max]	0	CL27939.Contig1_All	39333	glutathione peroxidase 1 [Lotus japonicus]	1e-88
CL36445.Contig1_All	35688	PREDICTED: bark storage protein A-like [Glycine max]	1e-177	CL25419.Contig1_All	38952	galactinol synthase [Ammopiptanthus mongolicus] >gi|155966100|gb|ABU41005.1| galactinol synthase [Ammopiptanthus mongolicus]	0
CL22989.Contig1_All	35370	S-adenosylmethionine decarboxylase [Arachis hypogaea]	1e-179	CL27306.Contig1_All	38450	CASP-like protein 7 [Glycine max] >gi|288559198|sp|C6SVQ5.1|CSPL7_SOYBN RecName: Full=CASP-like protein 7	1e-80
CL9181.Contig1_All	35222	PREDICTED: polyubiquitin 10-like [Glycine max]	6e-42	CL32069.Contig1_All	36908	chalcone synthase 1 [Glycyrrhiza uralensis]	1e-155
CL29099.Contig1_All	34653	PREDICTED: uncharacterized protein LOC100804125 [Glycine max]	3e-46	CL34637.Contig1_All	36807	PREDICTED: isoflavone 2'-hydroxylase-like [Glycine max]	0
CL4807.Contig1_All	34150	catalase [Gossypium hirsutum]	1e-134	CL33662.Contig1_All	36775	polyketide reductase [Glycyrrhiza echinata]	1e-157
CL29845.Contig1_All	34089	PREDICTED: ubiquitin-conjugating enzyme E2 28-like isoform 1 [Glycine max]	2e-83	CL17358.Contig1_All	36774	PREDICTED: adenosylhomocysteinase-like [Glycine max]	0
CL30608.Contig1_All	33630	PREDICTED: uncharacterized protein LOC100816703 isoform 1 [Glycine max] >gi|356495170|ref|XP_003516453.1| PREDICTED: uncharacterized protein LOC100816703 isoform 2 [Glycine max]	8e-29	CL14081.Contig1_All	36450	Multidrug resistance protein ABC transporter family [Medicago truncatula] >gi|355508724|gb|AES89866.1| Multidrug resistance protein ABC transporter family [Medicago truncatula]	2e-29
CL31306.Contig1_All	33619	PREDICTED: periaxin-like [Glycine max]	2e-17	CL25461.Contig1_All	36398	PREDICTED: uncharacterized protein LOC100811987 [Glycine max]	3e-28
CL39907.Contig1_All	33531	PREDICTED: THO complex subunit 4-A-like [Glycine max]	1e-107	CL37094.Contig1_All	36279	PREDICTED: succinate dehydrogenase [ubiquinone] iron-sulfur subunit 2, mitochondrial-like [Glycine max]	1e-149
CL8198.Contig1_All	33500	lipid transfer protein-like protein [Retama raetam]	5e-38	Unigene24105_All	36257	PREDICTED: uncharacterized protein LOC100798264 [Glycine max]	4e-53
CL13015.Contig1_All	33143	PREDICTED: DUF246 domain-containing protein At1g04910-like [Glycine max]	0	CL11796.Contig1_All	36186	PREDICTED: patellin-3-like [Glycine max]	0
CL6300.Contig1_All	33049	Protease inhibitor/seed storage/LTP family protein [Medicago truncatula] >gi|355498181|gb|AES79384.1| Protease inhibitor/seed storage/LTP family protein [Medicago truncatula]	1e-51	CL11772.Contig1_All	36041	PREDICTED: methionine gamma-lyase-like [Glycine max]	0
CL22134.Contig1_All	32660	PREDICTED: stromal 70 kDa heat shock-related protein, chloroplastic-like [Glycine max]	0	CL2899.Contig1_All	35978	PREDICTED: aldehyde dehydrogenase family 2 member B7, mitochondrial-like [Glycine max]	0
CL1347.Contig1_All	32540	PREDICTED: dihydroflavonol-4-reductase-like [Glycine max]	1e-159	CL20919.Contig1_All	35728	PREDICTED: chaperone protein ClpC, chloroplastic-like [Glycine max]	0
CL33918.Contig1_All	32228	PREDICTED: GDSL esterase/lipase At5g33370-like [Glycine max]	1e-175	CL26026.Contig1_All	35471	root nodule extensin [Sesbania rostrata]	8e-21
CL25231.Contig1_All	32049	Glutathione S-transferase 103-1A [Medicago truncatula] >gi|355507462|gb|AES88604.1| Glutathione S-transferase 103-1A [Medicago truncatula]	3e-95	CL15256.Contig1_All	35114	PREDICTED: monodehydroascorbate reductase-like isoform 1 [Glycine max]	0
CL6396.Contig1_All	31873	dehydrin [Lupinus albus]	2e-81	CL9181.Contig1_All	34980	PREDICTED: polyubiquitin 10-like [Glycine max]	6e-42
CL31739.Contig1_All	31862	PREDICTED: glutathione S-transferase DHAR2-like [Glycine max]	1e-103	CL13527.Contig1_All	34742	PREDICTED: allene oxide synthase, chloroplastic-like [Glycine max]	0
CL33311.Contig1_All	31851	PREDICTED: uncharacterized protein LOC547884 [Glycine max]	1e-123	CL36078.Contig1_All	34089	PREDICTED: uncharacterized protein LOC100805802 [Glycine max]	1e-130
CL26076.Contig1_All	31171	uncharacterized protein LOC100305786 [Glycine max]	1e-65	CL10206.Contig1_All	33936	aquaporin [Lupinus albus]	1e-156
CL22304.Contig1_All	30482	PREDICTED: cytochrome P450 83B1-like [Glycine max]	0	CL760.Contig1_All	33928	SAM (and some other nucleotide) binding motif [Medicago truncatula]	1e-118
