# Supplementary material for: De novo sequencing and transcriptome analysis of the desert shrub, Ammopiptanthus mongolicus, during cold acclimation using Illumina/Solexa
Source: BMC Genomics. 2013 Jul 18;14:488. doi: 10.1186/1471-2164-14-488 (PMC3728141; doi:10.1186/1471-2164-14-488)
Supplement: Additional file 2 — Genes that expressed only under cold treated. The list of genes that expressed only under cold treated. The gene length, raw reads, as well as functional annotation of several public databases were also listed. [file 1471-2164-14-488-S2.xlsx]

## Sheet: Sheet1
Additional file 2. Genes that expressed only under cold treated
Gene ID(32728)	Gene Length	CT_rawreads	CT_RPKM	Nr-annotation	Nt-annotation	Swissprot-annotation	COG-Function-Description	ko_definition
CL522.Contig3_All	4608	18	0.0945	PREDICTED: protein ETHYLENE INSENSITIVE 3-like [Glycine max]	Lotus japonicus cDNA, clone: LjFL3-052-AD12, HTC	Protein ETHYLENE INSENSITIVE 3 OS=Arabidopsis thaliana GN=EIN3 PE=1 SV=1	FOG: Ankyrin repeat	ethylene-insensitive protein 3
Unigene2152_All	2982	14	0.1136	PREDICTED: serine/threonine-protein kinase CTR1-like [Glycine max]	PREDICTED: Glycine max serine/threonine-protein kinase CTR1-like (LOC100800648), mRNA	Serine/threonine-protein kinase CTR1 OS=Arabidopsis thaliana GN=CTR1 PE=1 SV=1	Serine/threonine protein kinase	serine/threonine-protein kinase CTR1 [EC:2.7.11.1]
Unigene13602_All	2328	12	0.1248	PREDICTED: L-aspartate oxidase 1-like [Glycine max]	PREDICTED: Glycine max L-aspartate oxidase 1-like (LOC100782806), mRNA	Succinate dehydrogenase [ubiquinone] flavoprotein subunit 1, mitochondrial OS=Arabidopsis thaliana GN=SDH1-1 PE=1 SV=1	Aspartate oxidase	L-aspartate oxidase [EC:1.4.3.16]
CL10500.Contig1_All	3062	16	0.1265	PREDICTED: vacuolar protein sorting-associated protein 16 homolog [Glycine max]	PREDICTED: Glycine max vacuolar protein sorting-associated protein 16 homolog (LOC100812079), mRNA	Leucine-rich repeat extensin-like protein 5 OS=Arabidopsis thaliana GN=LRX5 PE=2 SV=2	--	RNA-binding protein with serine-rich domain 1
CL13307.Contig1_All	2140	12	0.1357	PREDICTED: WD-40 repeat-containing protein MSI4-like isoform 1 [Glycine max]	PREDICTED: Glycine max WD-40 repeat-containing protein MSI4-like, transcript variant 1 (LOC100779302), mRNA	WD-40 repeat-containing protein MSI4 OS=Arabidopsis thaliana GN=MSI4 PE=1 SV=3	FOG: WD40 repeat	histone-binding protein RBBP4
Unigene13501_All	3714	23	0.1499	PREDICTED: probable exocyst complex component 4-like [Glycine max]	PREDICTED: Glycine max probable exocyst complex component 4-like (LOC100796673), mRNA	Probable exocyst complex component 4 OS=Arabidopsis thaliana GN=SEC8 PE=1 SV=1	--	exocyst complex component 4
CL16479.Contig1_All	2888	18	0.1508	PREDICTED: vacuolar protein sorting-associated protein 16 homolog [Glycine max]	PREDICTED: Glycine max vacuolar protein sorting-associated protein 16 homolog (LOC100817661), mRNA	Leucine-rich repeat extensin-like protein 5 OS=Arabidopsis thaliana GN=LRX5 PE=2 SV=2	Molecular chaperone	RNA-binding protein with serine-rich domain 1
CL266.Contig1_All	2913	22	0.1828	zeaxanthin epoxidase [Selaginella moellendorffii] >gi|300159704|gb|EFJ26323.1| zeaxanthin epoxidase [Selaginella moellendorffii]	Glycine max cDNA, clone: GMFL01-46-C12	Zeaxanthin epoxidase, chloroplastic OS=Prunus armeniaca PE=2 SV=1	2-polyprenyl-6-methoxyphenol hydroxylase and related FAD-dependent oxidoreductases	zeaxanthin epoxidase [EC:1.14.13.90]
Unigene15559_All	2163	17	0.1902	Crossover junction endonuclease MUS81 [Medicago truncatula] >gi|355487923|gb|AES69126.1| Crossover junction endonuclease MUS81 [Medicago truncatula]	PREDICTED: Glycine max crossover junction endonuclease MUS81-like (LOC100798497), mRNA	--	ERCC4-type nuclease	crossover junction endonuclease MUS81 [EC:3.1.22.-]
CL266.Contig3_All	3042	24	0.1909	zeaxanthin epoxidase [Selaginella moellendorffii] >gi|300159704|gb|EFJ26323.1| zeaxanthin epoxidase [Selaginella moellendorffii]	Glycine max cDNA, clone: GMFL01-46-C12	Zeaxanthin epoxidase, chloroplastic OS=Prunus armeniaca PE=2 SV=1	2-polyprenyl-6-methoxyphenol hydroxylase and related FAD-dependent oxidoreductases	zeaxanthin epoxidase [EC:1.14.13.90]
CL2205.Contig1_All	2095	17	0.1964	PREDICTED: uncharacterized protein LOC100812760 [Glycine max]	PREDICTED: Glycine max uncharacterized protein LOC100808447 (LOC100808447), mRNA	--	--	--
Unigene877_All	1695	14	0.1999	PREDICTED: coiled-coil domain-containing protein 132-like [Glycine max]	PREDICTED: Glycine max coiled-coil domain-containing protein 132-like (LOC100788476), mRNA	--	--	--
Unigene37434_All	1449	12	0.2004	PREDICTED: formyltetrahydrofolate deformylase-like [Glycine max]	PREDICTED: Glycine max formyltetrahydrofolate deformylase-like (LOC100809779), mRNA	Phosphoribosylglycinamide formyltransferase, chloroplastic OS=Vigna unguiculata GN=PUR3 PE=2 SV=2	Formyltetrahydrofolate hydrolase	formyltetrahydrofolate deformylase [EC:3.5.1.10]
Unigene6804_All	1932	17	0.213	PREDICTED: uncharacterized protein LOC100819940 [Glycine max]	PREDICTED: Glycine max uncharacterized protein LOC100820584 (LOC100820584), mRNA	--	--	--
CL17680.Contig1_All	2879	26	0.2186	PREDICTED: uncharacterized protein LOC100795503 [Glycine max]	PREDICTED: Glycine max uncharacterized protein LOC100795503 (LOC100795503), mRNA	DEAD-box ATP-dependent RNA helicase 42 OS=Arabidopsis thaliana GN=RH42 PE=1 SV=2	AAA ATPase containing von Willebrand factor type A (vWA) domain	U4/U6.U5 tri-snRNP-associated protein 1
Unigene12004_All	2293	21	0.2216	PREDICTED: uncharacterized protein LOC100800714 [Glycine max]	PREDICTED: Glycine max uncharacterized LOC100782030 (LOC100782030), miscRNA	--	FOG: WD40 repeat	U3 small nucleolar RNA-associated protein 12
Unigene2449_All	1203	12	0.2414	PREDICTED: uncharacterized oxidoreductase At1g06690, chloroplastic-like [Glycine max]	PREDICTED: Glycine max uncharacterized protein LOC100801237 (LOC100801237), mRNA	Uncharacterized oxidoreductase At1g06690, chloroplastic OS=Arabidopsis thaliana GN=At1g06690 PE=1 SV=1	Predicted oxidoreductases (related to aryl-alcohol dehydrogenases)	--
Unigene14847_All	1581	16	0.2449	PREDICTED: calcium-transporting ATPase 3, endoplasmic reticulum-type-like isoform 1 [Glycine max]	PREDICTED: Glycine max calcium-transporting ATPase 3, endoplasmic reticulum-type-like, transcript variant 1 (LOC100783509), mRNA	Calcium-transporting ATPase 3, endoplasmic reticulum-type OS=Arabidopsis thaliana GN=ECA3 PE=2 SV=3	Cation transport ATPase	Ca2+ transporting ATPase, sarcoplasmic/endoplasmic reticulum [EC:3.6.3.8]
Unigene12362_All	1371	14	0.2471	PREDICTED: ubiquitin carboxyl-terminal hydrolase isozyme L5-like [Glycine max]	PREDICTED: Glycine max ubiquitin carboxyl-terminal hydrolase isozyme L5-like (LOC100792356), mRNA	--	--	ubiquitin carboxyl-terminal hydrolase L5 [EC:3.4.19.12]
Unigene21733_All	2791	29	0.2515	GIGANTEA [Glycine max]	Glycine max GmGIb mRNA for GIGANTEA, complete cds, cultivar: Misuzudaizu	Protein GIGANTEA OS=Arabidopsis thaliana GN=GI PE=1 SV=2	--	GIGANTEA
Unigene21646_All	1316	14	0.2575	PREDICTED: uncharacterized protein all1601-like [Glycine max]	PREDICTED: Glycine max uncharacterized protein LOC100791244 (LOC100791244), mRNA	--	Coenzyme F420-reducing hydrogenase, beta subunit	coenzyme F420 hydrogenase beta subunit [EC:1.12.98.1]
Unigene3309_All	1119	12	0.2595	PREDICTED: uncharacterized protein LOC100806036 [Glycine max]	Medicago truncatula Transmembrane protein (MTR_2g044600) mRNA, complete cds	--	--	--
Unigene13836_All	1284	14	0.2639	PREDICTED: uncharacterized protein ycf45-like [Glycine max]	PREDICTED: Glycine max uncharacterized protein LOC100817880 (LOC100817880), mRNA	Uncharacterized protein ycf45 OS=Porphyra purpurea GN=ycf45 PE=3 SV=1	Uncharacterized protein conserved in bacteria	--
Unigene14218_All	1080	12	0.2689	TIR-NBS-LRR type disease resistance protein [Medicago truncatula] >gi|355485727|gb|AES66930.1| TIR-NBS-LRR type disease resistance protein [Medicago truncatula]	Medicago truncatula TIR-NBS-LRR type disease resistance protein (MTR_7g069580) mRNA, complete cds	TMV resistance protein N OS=Nicotiana glutinosa GN=N PE=1 SV=1	--	--
Unigene4501_All	988	11	0.2695	PREDICTED: uncharacterized protein LOC100810264 [Glycine max]	PREDICTED: Glycine max uncharacterized protein LOC100810264 (LOC100810264), mRNA	--	--	--
CL5984.Contig2_All	970	11	0.2745	FAR1-related protein [Medicago truncatula] >gi|355492965|gb|AES74168.1| FAR1-related protein [Medicago truncatula]	Lotus japonicus genomic DNA, chromosome 6, clone: LjT05E07, TM0055, complete sequence	--	--	--
Unigene13720_All	1388	16	0.279	PREDICTED: uncharacterized protein LOC100812446 [Glycine max]	PREDICTED: Glycine max uncharacterized protein LOC100812446 (LOC100812446), mRNA	--	--	--
Unigene6975_All	1366	16	0.2835	PREDICTED: zinc finger CCCH domain-containing protein 13-like [Glycine max]	Lotus japonicus cDNA, clone: LjFL3-005-BC06, HTC	Zinc finger CCCH domain-containing protein 13 OS=Oryza sativa subsp. japonica GN=Os02g0161200 PE=2 SV=1	--	--
Unigene13794_All	1000	12	0.2904	PREDICTED: UPF0613 protein PB24D3.06c-like [Glycine max]	PREDICTED: Glycine max UPF0613 protein PB24D3.06c-like (LOC100804231), mRNA	--	Predicted hydrolases or acyltransferases (alpha/beta hydrolase superfamily)	--
Unigene15913_All	1076	13	0.2924	PREDICTED: uncharacterized protein LOC100810395 [Glycine max]	PREDICTED: Glycine max uncharacterized protein LOC100810395 (LOC100810395), mRNA	--	--	--
CL1383.Contig2_All	1802	22	0.2955	PREDICTED: probable protein phosphatase 2C 33-like [Glycine max]	Glycine max cDNA, clone: GMFL01-40-C11	Probable protein phosphatase 2C 33 OS=Arabidopsis thaliana GN=PPC6-1 PE=1 SV=1	Serine/threonine protein phosphatase	protein kinase A [EC:2.7.11.11]
Unigene2400_All	1458	18	0.2988	PREDICTED: ripening-related bZIP protein-like isoform 2 [Vitis vinifera] >gi|225458629|ref|XP_002284785.1| PREDICTED: ripening-related bZIP protein-like isoform 1 [Vitis vinifera]	Phaseolus vulgaris bZIP transcription factor 6 mRNA, complete cds	ABSCISIC ACID-INSENSITIVE 5-like protein 6 OS=Arabidopsis thaliana GN=ABF3 PE=1 SV=1	--	ABA responsive element binding factor
Unigene10651_All	969	12	0.2997	PREDICTED: transcription elongation regulator 1-like [Glycine max]	PREDICTED: Glycine max transcription elongation regulator 1-like (LOC100815386), mRNA	--	--	transcription elongation regulator 1
Unigene7354_All	931	12	0.3119	PREDICTED: pentatricopeptide repeat-containing protein At4g01030, mitochondrial-like [Glycine max]	PREDICTED: Glycine max pentatricopeptide repeat-containing protein At4g01030, mitochondrial-like (LOC100796795), mRNA	Pentatricopeptide repeat-containing protein At4g01030, mitochondrial OS=Arabidopsis thaliana GN=PCMP-H65 PE=2 SV=2	--	structure-specific endonuclease subunit SLX1 [EC:3.6.1.-]
CL112.Contig5_All	1389	18	0.3136	uncharacterized protein LOC100306100 [Glycine max]	Glycine max cDNA, clone: GMFL01-09-N21	--	--	--
Unigene5285_All	2121	28	0.3195	PREDICTED: uncharacterized protein LOC547529 [Glycine max]	PREDICTED: Glycine max uncharacterized LOC547529 (LOC547529), mRNA	Transcriptional corepressor SEUSS OS=Arabidopsis thaliana GN=SEU PE=1 SV=1	--	transcription initiation factor TFIID subunit 12
Unigene6649_All	1351	18	0.3224	PREDICTED: SWI/SNF complex subunit SWI3A-like [Glycine max]	Lotus japonicus cDNA, clone: LjFL2-033-BG12, HTC	SWI/SNF complex subunit SWI3A OS=Arabidopsis thaliana GN=SWI3A PE=1 SV=1	RSC chromatin remodeling complex subunit RSC8	SWI/SNF related-matrix-associated actin-dependent regulator of chromatin subfamily C
Unigene5204_All	3658	49	0.3242	PREDICTED: calcium-transporting ATPase 8, plasma membrane-type-like [Glycine max]	PREDICTED: Glycine max calcium-transporting ATPase 8, plasma membrane-type-like (LOC100820121), mRNA	Calcium-transporting ATPase 8, plasma membrane-type OS=Arabidopsis thaliana GN=ACA8 PE=1 SV=1	Cation transport ATPase	Ca2+-transporting ATPase [EC:3.6.3.8]
Unigene2210_All	1341	18	0.3249	PREDICTED: F-box protein PP2-A13-like [Glycine max]	PREDICTED: Glycine max F-box protein PP2-A13-like (LOC100789493), mRNA	F-box protein PP2-A13 OS=Arabidopsis thaliana GN=PP2A13 PE=1 SV=1	--	--
Unigene12540_All	1043	14	0.3249	PREDICTED: 50S ribosomal protein L3-2, chloroplastic-like [Glycine max]	PREDICTED: Glycine max 50S ribosomal protein L3-2, chloroplastic-like (LOC100794289), mRNA	50S ribosomal protein L3-2, chloroplastic OS=Arabidopsis thaliana GN=RPL3B PE=2 SV=1	Ribosomal protein L3	large subunit ribosomal protein L3
Unigene14856_All	1007	14	0.3365	PREDICTED: cytochrome P450 90B1-like [Glycine max]	PREDICTED: Glycine max cytochrome P450 90B1-like (LOC100802498), mRNA	Cytochrome P450 90B1 OS=Arabidopsis thaliana GN=CYP90B1 PE=1 SV=2	Cytochrome P450	cytochrome P450, family 90, subfamily B, polypeptide 1 (steroid 22-alpha-hydroxylase) [EC:1.14.13.-]
Unigene10983_All	852	12	0.3409	IFA binding protein [Lilium longiflorum]	PREDICTED: Glycine max uncharacterized protein LOC100817663 (LOC100817663), mRNA	--	--	--
Unigene10846_All	843	12	0.3445	PREDICTED: protein phosphatase 2C and cyclic nucleotide-binding/kinase domain-containing protein-like [Glycine max]	PREDICTED: Glycine max protein phosphatase 2C and cyclic nucleotide-binding/kinase domain-containing protein-like (LOC100781992), mRNA	Protein phosphatase 2C and cyclic nucleotide-binding/kinase domain-containing protein OS=Arabidopsis thaliana GN=At2g20050 PE=1 SV=2	Serine/threonine protein kinase	protein kinase A [EC:2.7.11.11]
Unigene2417_All	1167	17	0.3526	PREDICTED: maspardin-like [Glycine max]	PREDICTED: Glycine max maspardin-like (LOC100776401), mRNA	--	--	--
Unigene6987_All	821	12	0.3537	PREDICTED: uncharacterized protein LOC100778731 [Glycine max]	PREDICTED: Glycine max uncharacterized protein LOC100778731 (LOC100778731), mRNA	--	--	--
Unigene14940_All	880	13	0.3575	PREDICTED: CRS2-associated factor 1, chloroplastic-like [Glycine max]	PREDICTED: Glycine max CRS2-associated factor 1, chloroplastic-like (LOC100807804), mRNA	CRS2-associated factor 1, chloroplastic OS=Arabidopsis thaliana GN=At2g20020 PE=1 SV=2	--	--
Unigene2656_All	946	14	0.3582	PREDICTED: zinc finger protein NUTCRACKER-like [Glycine max]	PREDICTED: Glycine max zinc finger protein NUTCRACKER-like (LOC100780268), mRNA	Zinc finger protein JACKDAW OS=Arabidopsis thaliana GN=JKD PE=1 SV=1	--	--
Unigene13201_All	734	11	0.3627	PREDICTED: uncharacterized protein C13E7.11-like [Glycine max]	PREDICTED: Glycine max uncharacterized protein LOC100819148 (LOC100819148), mRNA	--	Uncharacterized membrane protein (homolog of Drosophila rhomboid)	rhomboid-like protein [EC:3.4.21.105]
Unigene8136_All	924	14	0.3667	PREDICTED: uncharacterized protein LOC100818143 [Glycine max]	PREDICTED: Glycine max uncharacterized protein LOC100818143 (LOC100818143), mRNA	--	--	--
Unigene12618_All	721	11	0.3692	Vacuolar protein sorting protein [Medicago truncatula] >gi|355522161|gb|AET02615.1| Vacuolar protein sorting protein [Medicago truncatula]	Medicago truncatula Vacuolar protein sorting protein (MTR_8g044150) mRNA, complete cds	Vacuolar protein sorting-associated protein 36 OS=Arabidopsis thaliana GN=VPS36 PE=1 SV=1	--	ESCRT-II complex subunit VPS36
CL460.Contig2_All	1041	16	0.372	PREDICTED: uncharacterized protein LOC100793717 [Glycine max]	PREDICTED: Glycine max uncharacterized protein LOC100793717 (LOC100793717), mRNA	--	--	--
Unigene4459_All	1361	21	0.3734	PREDICTED: niemann-Pick C1 protein-like [Glycine max]	PREDICTED: Glycine max niemann-Pick C1 protein-like (LOC100795551), mRNA	--	--	Niemann-Pick C1 protein
Unigene10563_All	707	11	0.3765	PREDICTED: floral homeotic protein APETALA 2-like [Glycine max]	PREDICTED: Glycine max floral homeotic protein APETALA 2-like (LOC100797238), mRNA	Floral homeotic protein APETALA 2 OS=Arabidopsis thaliana GN=AP2 PE=1 SV=1	--	AP2-like factor, euAP2 lineage
Unigene3856_All	823	13	0.3823	--	--	--	--	--
Unigene4507_All	1184	19	0.3884	PREDICTED: uncharacterized protein LOC100818305 [Glycine max]	PREDICTED: Glycine max uncharacterized protein LOC100818305 (LOC100818305), mRNA	--	--	--
Unigene12050_All	993	16	0.39	PREDICTED: proline synthase co-transcribed bacterial homolog protein-like [Glycine max]	PREDICTED: Glycine max proline synthase co-transcribed bacterial homolog protein-like, transcript variant 1 (LOC100793309), mRNA	--	Predicted enzyme with a TIM-barrel fold
Unigene15599_All	744	12	0.3903	--	PREDICTED: Glycine max high mobility group B protein 9-like (LOC100784746), mRNA	High mobility group B protein 9 OS=Arabidopsis thaliana GN=HMGB9 PE=2 SV=1	--	--
Unigene2258_All	1487	24	0.3906	PREDICTED: E3 ubiquitin-protein ligase RHF1A-like [Glycine max]	PREDICTED: Glycine max E3 ubiquitin-protein ligase RHF1A-like (LOC100785684), mRNA	E3 ubiquitin-protein ligase RHF1A OS=Arabidopsis thaliana GN=RHF1A PE=1 SV=1	--	large subunit ribosomal protein L7Ae
Unigene7080_All	1282	21	0.3964	PREDICTED: serine/arginine-rich splicing factor 7-like [Glycine max]	PREDICTED: Glycine max serine/arginine-rich splicing factor 7-like (LOC100813882), mRNA	Pre-mRNA-splicing factor SF2 OS=Arabidopsis thaliana GN=SF2 PE=1 SV=1	RNA-binding proteins (RRM domain)	splicing factor, arginine/serine-rich 7
Unigene13438_All	1280	21	0.3971	PREDICTED: DNA helicase INO80-like isoform 2 [Glycine max]	PREDICTED: Glycine max DNA helicase INO80-like (LOC100810344), mRNA	DNA helicase INO80 OS=Arabidopsis thaliana GN=INO80 PE=2 SV=2	Superfamily II DNA/RNA helicases, SNF2 family	DNA helicase INO80 [EC:3.6.4.12]
Unigene3500_All	960	16	0.4034	PREDICTED: COP9 signalosome complex subunit 4-like [Glycine max]	PREDICTED: Glycine max COP9 signalosome complex subunit 4-like (LOC100819593), mRNA	COP9 signalosome complex subunit 4 OS=Arabidopsis thaliana GN=CSN4 PE=1 SV=2	26S proteasome regulatory complex component	COP9 signalosome complex subunit 4
Unigene13881_All	651	11	0.4089	GTP cyclohydrolase II/3 4-dihydroxy-2-butanone 4-phosphate synthase [Medicago truncatula] >gi|355509498|gb|AES90640.1| GTP cyclohydrolase II/3 4-dihydroxy-2-butanone 4-phosphate synthase [Medicago truncatula]	Medicago truncatula clone mth2-167b8, complete sequence	Riboflavin biosynthesis protein ribBA, chloroplastic OS=Arabidopsis thaliana GN=RIBBA PE=2 SV=2	--	3,4-dihydroxy 2-butanone 4-phosphate synthase / GTP cyclohydrolase II [EC:4.1.99.12 3.5.4.25]
Unigene9701_All	828	14	0.4092	PREDICTED: heparan-alpha-glucosaminide N-acetyltransferase-like [Glycine max]	PREDICTED: Glycine max heparan-alpha-glucosaminide N-acetyltransferase-like (LOC100802361), mRNA	--	Uncharacterized conserved protein	heparan-alpha-glucosaminide N-acetyltransferase [EC:2.3.1.78]
Unigene1900_All	760	13	0.414	PREDICTED: pentatricopeptide repeat-containing protein At1g07590, mitochondrial-like [Glycine max]	PREDICTED: Glycine max pentatricopeptide repeat-containing protein At1g07590, mitochondrial-like (LOC100783568), mRNA	Pentatricopeptide repeat-containing protein At1g07590, mitochondrial OS=Arabidopsis thaliana GN=At1g07590 PE=2 SV=1	--	--
Unigene13314_All	640	11	0.416	PREDICTED: uncharacterized protein LOC100806904 [Glycine max]	PREDICTED: Glycine max uncharacterized protein LOC100817487 (LOC100817487), mRNA	--	--	--
Unigene6727_All	634	11	0.4199	PREDICTED: aspartate-semialdehyde dehydrogenase-like [Glycine max]	PREDICTED: Glycine max aspartate-semialdehyde dehydrogenase-like (LOC100793061), mRNA	--	Aspartate-semialdehyde dehydrogenase	aspartate-semialdehyde dehydrogenase [EC:1.2.1.11]
Unigene13867_All	684	12	0.4246	PREDICTED: uncharacterized hydrolase yugF-like [Glycine max]	PREDICTED: Glycine max uncharacterized protein LOC100814882 (LOC100814882), mRNA	--	Predicted hydrolases or acyltransferases (alpha/beta hydrolase superfamily)	--
Unigene4648_All	678	12	0.4283	PREDICTED: histone deacetylase 2-like [Glycine max]	PREDICTED: Glycine max histone deacetylase 2-like (LOC100781276), mRNA	Histone deacetylase 2 OS=Arabidopsis thaliana GN=HDA2 PE=1 SV=2	Deacetylases, including yeast histone deacetylase and acetoin utilization protein	histone deacetylase 11 [EC:3.5.1.98]
CL32301.Contig1_All	675	12	0.4303	PREDICTED: poly(A) polymerase-like [Glycine max]	PREDICTED: Glycine max poly(A) polymerase-like (LOC100815801), mRNA	--	Poly(A) polymerase	poly(A) polymerase [EC:2.7.7.19]
Unigene12561_All	727	13	0.4328	PREDICTED: uncharacterized protein LOC100780383 [Glycine max]	PREDICTED: Glycine max uncharacterized protein LOC100780383 (LOC100780383), mRNA	--	--	--
Unigene863_All	950	17	0.4331	PREDICTED: 2,3-bisphosphoglycerate-dependent phosphoglycerate mutase-like [Glycine max]	PREDICTED: Glycine max 2,3-bisphosphoglycerate-dependent phosphoglycerate mutase-like (LOC100804183), mRNA	--	Phosphoglycerate mutase 1	phosphoglycerate mutase [EC:5.4.2.1]
Unigene3910_All	944	17	0.4358	PREDICTED: replication factor C subunit 5-like [Glycine max]	PREDICTED: Glycine max replication factor C subunit 5-like (LOC100782652), mRNA	--	ATPase involved in DNA replication	replication factor C subunit 3/5
Unigene15316_All	985	18	0.4423	PREDICTED: LOW QUALITY PROTEIN: DNA repair protein UVH3-like [Glycine max]	PREDICTED: Glycine max DNA repair protein UVH3-like (LOC100820295), mRNA	DNA repair protein UVH3 OS=Arabidopsis thaliana GN=UVH3 PE=2 SV=1	--	DNA excision repair protein ERCC-5
Unigene12038_All	653	12	0.4447	PREDICTED: PHD finger protein Alfin1-like isoform 2 [Glycine max]	Glycine max cDNA, clone: GMFL01-15-P23	PHD finger protein ALFIN-LIKE 7 OS=Arabidopsis thaliana GN=AL7 PE=1 SV=1	--	--
Unigene2409_All	2715	50	0.4457	PREDICTED: lipase 1-like [Glycine max]	PREDICTED: Glycine max lipase 1-like (LOC100785917), mRNA	Triacylglycerol lipase 2 OS=Arabidopsis thaliana GN=LIP2 PE=2 SV=1	Predicted hydrolases or acyltransferases (alpha/beta hydrolase superfamily)	--
Unigene13795_All	970	18	0.4491	PREDICTED: UPF0613 protein PB24D3.06c-like [Glycine max]	PREDICTED: Glycine max UPF0613 protein PB24D3.06c-like (LOC100804231), mRNA	--	Predicted hydrolases or acyltransferases (alpha/beta hydrolase superfamily)	--
Unigene6713_All	640	12	0.4538	PREDICTED: E3 ubiquitin-protein ligase BRE1-like 2-like isoform 1 [Glycine max]	PREDICTED: Glycine max E3 ubiquitin-protein ligase BRE1-like 2-like, transcript variant 1 (LOC100796610), mRNA	E3 ubiquitin-protein ligase BRE1-like 2 OS=Arabidopsis thaliana GN=HUB2 PE=1 SV=2	--	E3 ubiquitin-protein ligase BRE1 [EC:6.3.2.19]
Unigene10839_All	687	13	0.458	uncharacterized protein LOC100527319 [Glycine max]	Medicago truncatula Vesicle transport v-SNARE (MTR_5g042530) mRNA, complete cds	Vesicle transport v-SNARE 12 OS=Arabidopsis thaliana GN=VTI12 PE=1 SV=3	--	vesicle transport through interaction with t-SNAREs 1
Unigene10767_All	1207	23	0.4612	PREDICTED: UBX domain-containing protein 7-like isoform 1 [Glycine max]	PREDICTED: Glycine max UBX domain-containing protein 7-like, transcript variant 1 (LOC100795411), mRNA	--	--	--
CL2005.Contig1_All	2142	41	0.4632	PREDICTED: abscisic acid 8'-hydroxylase 4-like [Glycine max]	PREDICTED: Glycine max abscisic acid 8'-hydroxylase 4-like (LOC100806350), mRNA	Abscisic acid 8'-hydroxylase 4 OS=Arabidopsis thaliana GN=CYP707A4 PE=2 SV=2	Cytochrome P450	(+)-abscisic acid 8'-hydroxylase [EC:1.14.13.93]
Unigene14950_All	865	17	0.4756	PREDICTED: biogenesis of lysosome-related organelles complex 1 subunit 1-like [Glycine max]	Glycine max uncharacterized LOC100305965 (LOC100305965), mRNA	Biogenesis of lysosome-related organelles complex 1 subunit 1 OS=Arabidopsis thaliana GN=At2g30330 PE=1 SV=1	--	--
Unigene895_All	908	18	0.4798	PREDICTED: histone-lysine N-methyltransferase EZA1-like [Glycine max]	PREDICTED: Glycine max histone-lysine N-methyltransferase EZA1-like (LOC100808730), mRNA	Histone-lysine N-methyltransferase EZA1 OS=Arabidopsis thaliana GN=EZA1 PE=2 SV=1	--	enhancer of zeste [EC:2.1.1.43]
Unigene2592_All	806	16	0.4804	PREDICTED: RRP12-like protein-like [Glycine max]	Lotus japonicus genomic DNA, chromosome 4, clone: LjT17P02, TM0006, complete sequence	--	--	ribosomal RNA-processing protein 12
Unigene12173_All	1693	34	0.486	PREDICTED: uncharacterized protein LOC100785654 isoform 1 [Glycine max]	PREDICTED: Glycine max uncharacterized protein LOC100785654, transcript variant 1 (LOC100785654), mRNA	--	--	cation efflux system protein, CDF family
Unigene13258_All	1237	25	0.4891	cold-induced protein [Ammopiptanthus mongolicus]	Ammopiptanthus mongolicus cold-induced protein (CIP) mRNA, complete cds	--	--	THO complex subunit 5
Unigene12560_All	774	16	0.5003	PREDICTED: uncharacterized protein LOC100786352 [Glycine max]	PREDICTED: Glycine max uncharacterized protein LOC100786352 (LOC100786352), mRNA	--	--	--
Unigene13897_All	869	18	0.5013	PREDICTED: serine/threonine-protein kinase HT1-like [Glycine max]	PREDICTED: Glycine max serine/threonine-protein kinase HT1-like (LOC100796762), mRNA	Serine/threonine-protein kinase HT1 OS=Arabidopsis thaliana GN=HT1 PE=1 SV=1	--	serine/threonine-protein kinase CTR1 [EC:2.7.11.1]
Unigene15911_All	861	18	0.506	--	--	--	--	--
Unigene748_All	1671	35	0.5069	PREDICTED: probable glycerophosphoryl diester phosphodiesterase 3-like [Glycine max]	PREDICTED: Glycine max probable glycerophosphoryl diester phosphodiesterase 3-like (LOC100794640), mRNA	Probable glycerophosphoryl diester phosphodiesterase 3 OS=Arabidopsis thaliana GN=GPDL3 PE=1 SV=2	Glycerophosphoryl diester phosphodiesterase	glycerophosphoryl diester phosphodiesterase [EC:3.1.4.46]
Unigene10833_All	808	17	0.5092	PREDICTED: endoplasmic reticulum-Golgi intermediate compartment protein 3-like [Glycine max]	PREDICTED: Glycine max endoplasmic reticulum-Golgi intermediate compartment protein 3-like (LOC100781612), mRNA	Protein disulfide-isomerase 5-4 OS=Arabidopsis thaliana GN=PDIL5-4 PE=2 SV=1	--	--
CL1284.Contig2_All	3154	67	0.5141	late elongated hypocotyl and circadian clock associated-1-like protein 1 [Glycine max] >gi|158999368|gb|ABW87008.1| late elongated hypocotyl and circadian clock associated-1-like protein 1 [Glycine max]	PREDICTED: Glycine max MYB transcription factor MYB155 (MYB155), mRNA	Protein LHY OS=Arabidopsis thaliana GN=LHY PE=1 SV=2	--	LATE ELONGATED HYPOCOTYL
Unigene3248_All	610	13	0.5158	PREDICTED: RNA pseudourine synthase 2, chloroplastic-like [Glycine max]	PREDICTED: Glycine max RNA pseudourine synthase 2, chloroplastic-like (LOC100810383), mRNA	RNA pseudourine synthase 2, chloroplastic OS=Arabidopsis thaliana GN=At1g76050 PE=2 SV=1	Pseudouridylate synthases, 23S RNA-specific	ribosomal large subunit pseudouridine synthase D [EC:5.4.99.12]
Unigene11069_All	515	11	0.5169	Ubiquinone biosynthesis monooxygenase COQ6 [Medicago truncatula] >gi|355497781|gb|AES78984.1| Ubiquinone biosynthesis monooxygenase COQ6 [Medicago truncatula]	Lotus japonicus cDNA, clone: LjFL2-015-AG03, HTC	--	--	ubiquinone biosynthesis monooxygenase Coq6 [EC:1.14.13.-]
Unigene588_All	934	20	0.5182	PREDICTED: uncharacterized mitochondrial carrier C12B10.09-like [Glycine max]	PREDICTED: Glycine max uncharacterized protein LOC100800051 (LOC100800051), mRNA	Protein MITOFERRINLIKE 1, chloroplastic OS=Arabidopsis thaliana GN=MFL1 PE=2 SV=1	--	solute carrier family 25 (mitochondrial S-adenosylmethionine transporter), member 26
Unigene10993_All	1213	26	0.5187	PREDICTED: NADP-specific glutamate dehydrogenase-like [Glycine max]	PREDICTED: Glycine max NADP-specific glutamate dehydrogenase-like (LOC100809032), mRNA	NADP-specific glutamate dehydrogenase (Fragment) OS=Chlorella sorokiniana PE=2 SV=1	Glutamate dehydrogenase/leucine dehydrogenase	glutamate dehydrogenase (NADP+) [EC:1.4.1.4]
Unigene13413_All	558	12	0.5205	PREDICTED: RING finger and CHY zinc finger domain-containing protein 1-like [Glycine max]	Arachis hypogaea clone 1U6 CHY zinc finger family protein-like mRNA, partial sequence	--	--	ring finger and CHY zinc finger domain-containing protein 1
Unigene586_All	1574	34	0.5228	Phosphomevalonate kinase [Medicago truncatula] >gi|355491268|gb|AES72471.1| Phosphomevalonate kinase [Medicago truncatula]	Medicago truncatula Phosphomevalonate kinase (MTR_3g091190) mRNA, complete cds	--	Phosphomevalonate kinase	phosphomevalonate kinase [EC:2.7.4.2]
Unigene10684_All	733	16	0.5283	--	PREDICTED: Glycine max importin-5-like (LOC100805849), mRNA	--	--	--
Unigene10925_All	1459	32	0.5308	PREDICTED: coiled-coil domain-containing protein 75-like [Glycine max]	PREDICTED: Glycine max coiled-coil domain-containing protein 75-like (LOC100806249), mRNA	--	--	RNA-binding protein 5/10
Unigene13785_All	2123	47	0.5358	PREDICTED: amino-acid acetyltransferase-like [Glycine max]	PREDICTED: Glycine max amino-acid acetyltransferase-like (LOC100796017), mRNA	Acetylglutamate kinase, chloroplastic OS=Arabidopsis thaliana GN=NAGK PE=1 SV=1	Acetylglutamate kinase	amino-acid N-acetyltransferase [EC:2.3.1.1]
Unigene3512_All	490	11	0.5433	uncharacterized protein LOC100306388 [Glycine max]	Glycine max uncharacterized LOC100306388 (LOC100306388), mRNA	--	RNA polymerase II-interacting protein involved in transcription start site selection	--
Unigene14535_All	574	13	0.5481	PREDICTED: histone-lysine N-methyltransferase ASHR3-like [Glycine max]	PREDICTED: Glycine max histone-lysine N-methyltransferase ASHR3-like (LOC100791481), mRNA	Histone-lysine N-methyltransferase ASHR3 OS=Arabidopsis thaliana GN=ASHR3 PE=1 SV=1	Proteins containing SET domain	histone-lysine N-methyltransferase NSD1/2 [EC:2.1.1.43]
Unigene10532_All	617	14	0.5491	PREDICTED: serine/threonine-protein kinase AFC3-like [Glycine max]	PREDICTED: Glycine max serine/threonine-protein kinase AFC3-like (LOC100782453), mRNA	Serine/threonine-protein kinase AFC3 OS=Arabidopsis thaliana GN=AFC3 PE=2 SV=2	Serine/threonine protein kinase	[EC:2.7.1.-]
Unigene4420_All	571	13	0.551	PREDICTED: V-type proton ATPase 116 kDa subunit a isoform 1-like [Glycine max]	PREDICTED: Glycine max V-type proton ATPase 116 kDa subunit a isoform 1-like (LOC100793301), mRNA	--	Archaeal/vacuolar-type H+-ATPase subunit I	V-type H+-transporting ATPase subunit I [EC:3.6.3.14]
Unigene14114_All	643	15	0.5646	uncharacterized protein LOC100500336 [Glycine max]	Glycine max uncharacterized LOC100500336 (LOC100500336), mRNA	--	--	--
Unigene627_All	1142	27	0.5722	aspartokinase-homoserine dehydrogenase [Glycine max] >gi|2970447|gb|AAC05981.1| aspartokinase-homoserine dehydrogenase [Glycine max]	PREDICTED: Glycine max bifunctional aspartokinase/homoserine dehydrogenase, chloroplastic-like (LOC100812202), mRNA	Bifunctional aspartokinase/homoserine dehydrogenase, chloroplastic (Fragment) OS=Daucus carota PE=1 SV=1	Homoserine dehydrogenase	bifunctional aspartokinase / homoserine dehydrogenase 1 [EC:2.7.2.4 1.1.1.3]
Unigene15115_All	888	21	0.5723	PREDICTED: uncharacterized protein LOC100783177 [Glycine max]	Medicago truncatula clone mth2-27k21, complete sequence	Uncharacterized mitochondrial protein AtMg00820 OS=Arabidopsis thaliana GN=AtMg00820 PE=4 SV=1	--	exopolyphosphatase [EC:3.6.1.11]
Unigene15977_All	837	20	0.5783	--	PREDICTED: Glycine max probable ADP-ribosylation factor GTPase-activating protein AGD14-like (LOC100788316), mRNA	--	--	--
Unigene2286_All	1838	44	0.5794	PREDICTED: TBC1 domain family member 15-like [Glycine max]	PREDICTED: Glycine max TBC1 domain family member 15-like (LOC100809001), mRNA	--	GTPase-activating protein	--
Unigene13225_All	1586	38	0.5799	PREDICTED: acyl-CoA synthetase family member 3, mitochondrial-like [Glycine max]	PREDICTED: Glycine max acyl-CoA synthetase family member 3, mitochondrial-like (LOC100813324), mRNA	4-coumarate--CoA ligase 3 OS=Arabidopsis thaliana GN=4CL3 PE=1 SV=1	Acyl-CoA synthetases (AMP-forming)/AMP-acid ligases II	long-chain acyl-CoA synthetase [EC:6.2.1.3]
Unigene3895_All	583	14	0.5812	O-acyltransferase WSD1 [Medicago truncatula] >gi|355508533|gb|AES89675.1| O-acyltransferase WSD1 [Medicago truncatula]	PREDICTED: Glycine max uncharacterized protein LOC100804395 (LOC100804395), mRNA	--	--	--
Unigene9412_All	538	13	0.5848	PREDICTED: exportin-7-A-like [Glycine max]	PREDICTED: Glycine max exportin-7-A-like (LOC100791060), mRNA	--	--	--
Unigene15452_All	825	20	0.5867	RNA-directed DNA polymerase (Reverse transcriptase); Chromo; Zinc finger, CCHC-type; Peptidase aspartic, active site; Polynucleotidyl transferase, Ribonuclease H fold [Medicago truncatula]	--	--	Transposase and inactivated derivatives	--
Unigene4394_All	617	15	0.5884	PREDICTED: G-type lectin S-receptor-like serine/threonine-protein kinase At4g27290-like [Glycine max]	PREDICTED: Glycine max G-type lectin S-receptor-like serine/threonine-protein kinase At4g27290-like (LOC100795006), mRNA	G-type lectin S-receptor-like serine/threonine-protein kinase At1g61370 OS=Arabidopsis thaliana GN=At1g61370 PE=3 SV=2	--	[EC:2.7.1.-]
Unigene4423_All	897	22	0.5936	PREDICTED: uncharacterized protein LOC100812529 [Glycine max]	Medicago truncatula Receptor-like protein kinase HSL1 (MTR_2g014560) mRNA, complete cds	--	--	--
Unigene13788_All	1376	34	0.598	PREDICTED: type I inositol-1,4,5-trisphosphate 5-phosphatase 11-like [Glycine max]	PREDICTED: Glycine max type I inositol-1,4,5-trisphosphate 5-phosphatase 11-like (LOC100810977), mRNA	Type I inositol-1,4,5-trisphosphate 5-phosphatase 11 OS=Arabidopsis thaliana GN=At1g47510 PE=2 SV=1	Phosphatidylinositol 5-phosphate phosphatase	phosphatidylinositol-bisphosphatase [EC:3.1.3.36]
Unigene13623_All	685	17	0.6006	PREDICTED: KH domain-containing protein At4g18375-like [Glycine max]	PREDICTED: Glycine max KH domain-containing protein At4g18375-like (LOC100793130), mRNA	KH domain-containing protein At4g18375 OS=Arabidopsis thaliana GN=At4g18375 PE=2 SV=1	--	poly(rC)-binding protein 2/3/4
Unigene7065_All	1609	40	0.6017	PREDICTED: protein FAM135B-like [Glycine max]	Lotus japonicus genomic DNA, chromosome 4, clone: LjT05L17, TM0337b, complete sequence	--	--	--
Unigene12055_All	643	16	0.6022	PREDICTED: mitotic-spindle organizing protein 1B-like [Glycine max]	PREDICTED: Glycine max uncharacterized protein LOC100527900 (LOC100527900), mRNA	Mitotic-spindle organizing protein 1B OS=Arabidopsis thaliana GN=At4g09550 PE=1 SV=1	--	--
Unigene595_All	1473	37	0.6079	DNA polymerase III subunit gamma/tau [Medicago truncatula] >gi|355509967|gb|AES91109.1| DNA polymerase III subunit gamma/tau [Medicago truncatula]	PREDICTED: Glycine max uncharacterized protein LOC100808544 (LOC100808544), mRNA	Cyclin-A3-2 OS=Oryza sativa subsp. japonica GN=CYCA3-2 PE=2 SV=1	--	cyclin A
Unigene13194_All	1626	41	0.6102	PREDICTED: lipase-like [Glycine max]	PREDICTED: Glycine max lipase-like (LOC100811709), mRNA	Phospholipase A1-II 1 OS=Oryza sativa subsp. japonica GN=Os01g0651100 PE=2 SV=2	Predicted lipase	phospholipase A1 [EC:3.1.1.32]
Unigene7431_All	872	22	0.6106	Glucan 1,3-beta-glucosidase [Medicago truncatula] >gi|355490963|gb|AES72166.1| Glucan 1,3-beta-glucosidase [Medicago truncatula]	PREDICTED: Glycine max probable glucan 1,3-beta-glucosidase A-like (LOC100809472), miscRNA	--	--	--
CL6655.Contig1_All	1449	37	0.618	PREDICTED: uncharacterized protein LOC100780698 [Glycine max]	PREDICTED: Glycine max MYB transcription factor MYB55, transcript variant 2 (MYB55), mRNA	Histone H1.1 OS=Arabidopsis thaliana GN=At1g06760 PE=2 SV=1	--	myb proto-oncogene protein, plant
Unigene7615_All	455	12	0.6383	PREDICTED: jasmonate O-methyltransferase-like [Glycine max]	Lotus japonicus genomic DNA, chromosome 5, clone: LjT08B03, TM0761a, complete sequence	Jasmonate O-methyltransferase OS=Arabidopsis thaliana GN=JMT PE=1 SV=3	--	jasmonate O-methyltransferase [EC:2.1.1.141]
Unigene13758_All	1098	29	0.6392	PREDICTED: isocitrate dehydrogenase [NAD] regulatory subunit 1, mitochondrial-like [Glycine max]	PREDICTED: Glycine max isocitrate dehydrogenase [NAD] regulatory subunit 1, mitochondrial-like (LOC100790110), mRNA	Isocitrate dehydrogenase [NAD] regulatory subunit 1, mitochondrial OS=Arabidopsis thaliana GN=IDH1 PE=1 SV=2	Isocitrate/isopropylmalate dehydrogenase	isocitrate dehydrogenase (NAD+) [EC:1.1.1.41]
Unigene13324_All	449	12	0.6468	PREDICTED: thioredoxin-like 2, chloroplastic-like [Glycine max]	PREDICTED: Glycine max thioredoxin-like 2, chloroplastic-like (LOC100817252), mRNA	--	--	--
Unigene10566_All	672	18	0.6483	PREDICTED: serine/threonine-protein kinase HT1-like [Glycine max]	PREDICTED: Glycine max serine/threonine-protein kinase HT1-like (LOC100796593), mRNA	Serine/threonine-protein kinase HT1 OS=Arabidopsis thaliana GN=HT1 PE=1 SV=1	Serine/threonine protein kinase	sterile alpha motif and leucine zipper containing kinase AZK [EC:2.7.11.25]
Unigene1468_All	407	11	0.6541	--	--	--	--	--
Unigene8617_All	406	11	0.6557	GPI-anchored protein [Medicago truncatula] >gi|355511425|gb|AES92567.1| GPI-anchored protein [Medicago truncatula]	Lotus japonicus genomic DNA, chromosome 6, clone: LjT40N16, TM2033, complete sequence	Probable glycerophosphoryl diester phosphodiesterase 2 OS=Arabidopsis thaliana GN=GPDL2 PE=1 SV=3	--	--
Unigene10936_All	806	22	0.6606	PREDICTED: uncharacterized protein LOC100793814 [Glycine max]	PREDICTED: Glycine max uncharacterized protein LOC100811568 (LOC100811568), mRNA	--	--	unconventional SNARE in the endoplasmic reticulum protein 1
Unigene10709_All	659	18	0.661	PREDICTED: uncharacterized protein LOC100794023 [Glycine max]	PREDICTED: Glycine max uncharacterized protein LOC100794023 (LOC100794023), mRNA	--	--	heat shock protein HspQ
Unigene3955_All	585	16	0.6619	PREDICTED: GDP-mannose transporter GONST1-like [Glycine max]	PREDICTED: Glycine max GDP-mannose transporter GONST1-like (LOC100808480), mRNA	GDP-mannose transporter GONST1 OS=Arabidopsis thaliana GN=GONST1 PE=1 SV=2	Nucleotide-sugar transporter	--
Unigene13195_All	1826	50	0.6627	squalene synthase 1 [Glycyrrhiza uralensis]	Glycyrrhiza uralensis isolate SS2Y squalene synthase 2 mRNA, complete cds	Squalene synthase OS=Nicotiana benthamiana PE=2 SV=1	Phytoene/squalene synthetase	farnesyl-diphosphate farnesyltransferase [EC:2.5.1.21]
Unigene2965_All	571	16	0.6782	PREDICTED: uncharacterized protein LOC100798882 [Glycine max]	PREDICTED: Glycine max uncharacterized protein LOC100798882 (LOC100798882), mRNA	--	--	--
Unigene12582_All	1311	37	0.683	PREDICTED: uncharacterized protein LOC100801419 [Glycine max]	PREDICTED: Glycine max uncharacterized protein LOC100801419 (LOC100801419), mRNA	--	--	--
Unigene3134_All	383	11	0.6951	Serine/threonine protein phosphatase 2A 59 kDa regulatory subunit B' eta isoform [Medicago truncatula] >gi|355490888|gb|AES72091.1| Serine/threonine protein phosphatase 2A 59 kDa regulatory subunit B' eta isoform [Medicago truncatula]	PREDICTED: Glycine max serine/threonine protein phosphatase 2A 59 kDa regulatory subunit B' eta isoform-like (LOC100811438), mRNA	Serine/threonine protein phosphatase 2A 59 kDa regulatory subunit B' eta isoform OS=Arabidopsis thaliana GN=B'ETA PE=2 SV=1	--	protein phosphatase 2 (formerly 2A), regulatory subunit B'
Unigene10506_All	513	15	0.7076	PREDICTED: uncharacterized protein LOC100788173 [Glycine max]	PREDICTED: Glycine max uncharacterized protein LOC100788173 (LOC100788173), mRNA	--	SWIB-domain-containing proteins implicated in chromatin remodeling	upstream activation factor subunit UAF30
Unigene7210_All	750	22	0.7099	PREDICTED: E2F-associated phosphoprotein-like [Glycine max]	PREDICTED: Glycine max E2F-associated phosphoprotein-like (LOC100798473), mRNA	--	--	--
Unigene7093_All	911	27	0.7173	uncharacterized protein LOC100306163 [Glycine max]	Glycine max uncharacterized LOC100306163 (LOC100306163), mRNA	Protein ACCUMULATION AND REPLICATION OF CHLOROPLASTS 3 OS=Arabidopsis thaliana GN=ARC3 PE=1 SV=2	Uncharacterized protein conserved in bacteria	1-phosphatidylinositol-4-phosphate 5-kinase [EC:2.7.1.68]
Unigene246_All	807	24	0.7197	uncharacterized protein LOC100306231 [Glycine max]	--	--	--	--
Unigene13601_All	2335	70	0.7255	PREDICTED: L-aspartate oxidase 1-like [Glycine max]	PREDICTED: Glycine max L-aspartate oxidase 1-like (LOC100782806), mRNA	Succinate dehydrogenase [ubiquinone] flavoprotein subunit 1, mitochondrial OS=Arabidopsis thaliana GN=SDH1-1 PE=1 SV=1	Aspartate oxidase	L-aspartate oxidase [EC:1.4.3.16]
Unigene13098_All	662	20	0.7312	PREDICTED: uncharacterized protein LOC100810918 [Glycine max]	PREDICTED: Glycine max uncharacterized protein LOC100810918 (LOC100810918), mRNA	--	--	--
Unigene13465_All	495	15	0.7334	PREDICTED: signal recognition particle 9 kDa protein-like [Glycine max]	Glycine max uncharacterized LOC100500606 (LOC100500606), mRNA	Signal recognition particle 9 kDa protein OS=Arabidopsis thaliana GN=SRP9 PE=2 SV=1	--	signal recognition particle subunit SRP9
Unigene10871_All	961	30	0.7555	PREDICTED: uncharacterized protein LOC100784010 [Glycine max]	PREDICTED: Glycine max phosphatidylinositol-4-phosphate 5-kinase 5-like (LOC100816562), mRNA	Phosphatidylinositol-4-phosphate 5-kinase 1 OS=Arabidopsis thaliana GN=PIP5K1 PE=1 SV=1	Uncharacterized protein conserved in bacteria	casein kinase II subunit beta
Unigene5808_All	448	14	0.7563	--	--	--	--	--
Unigene707_All	445	14	0.7614	--	--	--	--	--
Unigene2365_All	442	14	0.7666	--	PREDICTED: Glycine max ATP-dependent Clp protease ATP-binding subunit ClpX-like (LOC100805340), mRNA	--	--	--
Unigene7998_All	345	11	0.7716	PREDICTED: transcription factor bHLH123-like [Glycine max]	PREDICTED: Glycine max uncharacterized protein LOC100796027 (LOC100796027), mRNA	--	--	--
CL125.Contig1_All	1913	61	0.7717	bZIP protein [Glycine max] >gi|183014149|dbj|BAG24402.1| bZIP protein [Glycine max]	Glycine max bZIP transcription factor bZIP89 (bZIP89), mRNA >gi|113367195|gb|DQ787045.1| Glycine max bZIP transcription factor bZIP89 (bZIP89) mRNA, complete cds	Light-inducible protein CPRF2 OS=Petroselinum crispum GN=CPRF2 PE=2 SV=2	--	extracellular signal-regulated kinase 1/2 [EC:2.7.11.24]
Unigene3570_All	904	29	0.7764	PREDICTED: diacylglycerol kinase 1-like [Glycine max]	PREDICTED: Glycine max diacylglycerol kinase 1-like (LOC100802426), mRNA	Diacylglycerol kinase 1 OS=Arabidopsis thaliana GN=DGK1 PE=1 SV=2	--	diacylglycerol kinase [EC:2.7.1.107]
Unigene13290_All	745	24	0.7796	PREDICTED: CBL-interacting protein kinase 2-like isoform 1 [Glycine max]	PREDICTED: Glycine max CBL-interacting protein kinase 2-like, transcript variant 1 (LOC100801834), mRNA	CBL-interacting protein kinase 18 OS=Oryza sativa subsp. japonica GN=CIPK18 PE=2 SV=1	Serine/threonine protein kinase	[EC:2.7.1.-]
Unigene10886_All	393	13	0.8006	--	--	--	--	--
CL15528.Contig1_All	360	12	0.8067	--	--	--	--	--
Unigene5456_All	808	27	0.8087	PREDICTED: uncharacterized protein LOC100810300 [Glycine max]	PREDICTED: Glycine max uncharacterized protein LOC100782361 (LOC100782361), mRNA	--	--	--
Unigene13199_All	2273	76	0.8092	PREDICTED: protein ROOT HAIR DEFECTIVE 3 homolog 1-like [Glycine max]	PREDICTED: Glycine max protein ROOT HAIR DEFECTIVE 3 homolog 1-like (LOC100780006), mRNA	Protein ROOT HAIR DEFECTIVE 3 homolog 1 OS=Arabidopsis thaliana GN=At1g72960 PE=2 SV=2	--	--
Unigene1098_All	658	22	0.8092	PREDICTED: queuine tRNA-ribosyltransferase subunit qtrtd1-like [Glycine max]	PREDICTED: Glycine max queuine tRNA-ribosyltransferase subunit qtrtd1-like (LOC100778880), mRNA	--	Queuine/archaeosine tRNA-ribosyltransferase	queuine tRNA-ribosyltransferase [EC:2.4.2.29]
Unigene3765_All	418	14	0.8106	Fimbrin [Medicago truncatula] >gi|355520893|gb|AET01347.1| Fimbrin [Medicago truncatula]	PREDICTED: Glycine max fimbrin-like protein 2-like (LOC100805133), mRNA	Fimbrin-like protein 2 OS=Arabidopsis thaliana GN=FIM2 PE=2 SV=1	Ca2+-binding actin-bundling protein fimbrin/plastin (EF-Hand superfamily)	--
Unigene6770_All	475	16	0.8152	uncharacterized protein LOC100306099 [Glycine max]	PREDICTED: Glycine max uncharacterized protein LOC100817224 (LOC100817224), mRNA	--	--	--
Unigene185_All	766	26	0.8215	PREDICTED: uncharacterized protein LOC100788843 [Glycine max]	PREDICTED: Glycine max uncharacterized protein LOC100805497 (LOC100805497), mRNA	--	--	--
Unigene11137_All	349	12	0.8321	PREDICTED: uncharacterized protein LOC100776895 [Glycine max]	--	--	--	--
Unigene2079_All	434	15	0.8365	PREDICTED: cellulose synthase-like protein E1-like [Glycine max]	PREDICTED: Glycine max cellulose synthase-like protein E1-like (LOC100815825), mRNA	Cellulose synthase-like protein E1 OS=Arabidopsis thaliana GN=CSLE1 PE=1 SV=1	--	cellulose synthase A [EC:2.4.1.12]
Unigene15919_All	344	12	0.8442	--	--	--	--	--
Unigene9954_All	309	11	0.8615	Strong similarity to Zea mays retrotransposon Hopscotch polyprotein (gb|U12626) [Arabidopsis thaliana]	Vitis vinifera, whole genome shotgun sequence, contig VV78X112047.6, clone ENTAV 115	Retrovirus-related Pol polyprotein from transposon TNT 1-94 OS=Nicotiana tabacum PE=2 SV=1	--	exopolyphosphatase [EC:3.6.1.11]
Unigene8968_All	337	12	0.8618	--	--	--	--	--
Unigene14700_All	365	13	0.862	type IIB calcium ATPase [Medicago truncatula]	Medicago truncatula type IIB calcium ATPase (MCA3) mRNA, complete cds	Calcium-transporting ATPase 3, plasma membrane-type OS=Oryza sativa subsp. japonica GN=Os01g0939100 PE=2 SV=1	--	Ca2+-transporting ATPase [EC:3.6.3.8]
Unigene5713_All	305	11	0.8728	--	--	--	--	--
Unigene14916_All	301	11	0.8844	PREDICTED: uncharacterized protein LOC100809372 [Glycine max]	PREDICTED: Glycine max uncharacterized protein LOC100809372 (LOC100809372), mRNA	--	--	--
Unigene12598_All	408	15	0.8898	PREDICTED: uncharacterized protein LOC100795957 [Glycine max]	PREDICTED: Glycine max uncharacterized protein LOC100795957 (LOC100795957), mRNA	--	--	--
Unigene1655_All	407	15	0.8919	--	--	--	--	--
Unigene14865_All	564	21	0.9011	--	--	--	--	--
Unigene638_All	322	12	0.9019	PREDICTED: 2-aminoethanethiol dioxygenase-like [Glycine max]	Lotus japonicus cDNA, clone: LjFL2-001-DH11, HTC	--	--	cysteamine dioxygenase [EC:1.13.11.19]
Unigene5327_All	1500	56	0.9035	PREDICTED: uncharacterized protein LOC100802079 [Glycine max]	PREDICTED: Glycine max uncharacterized protein LOC100802079 (LOC100802079), mRNA	--	--	--
Unigene3471_All	320	12	0.9076	--	--	--	--	--
Unigene11442_All	291	11	0.9148	--	--	--	--	--
Unigene14426_All	291	11	0.9148	F6D8.25 [Arabidopsis thaliana]	--	--	--	HUS1 checkpoint protein
Unigene15742_All	449	17	0.9163	PREDICTED: signal peptide peptidase-like 2B-like [Glycine max]	Lotus japonicus cDNA, clone: LjFL2-004-CG10, HTC	--	--	--
Unigene5628_All	289	11	0.9212	--	--	--	--	--
Unigene14251_All	651	25	0.9294	Solute carrier family 12 member [Medicago truncatula] >gi|146198492|tpe|CAJ38499.1| TPA: cation chloride cotransporter [Medicago truncatula f. tricycla] >gi|355484553|gb|AES65756.1| Solute carrier family 12 member [Medicago truncatula]	Medicago truncatula Solute carrier family 12 member (MTR_2g048510) mRNA, complete cds	Cation-chloride cotransporter 1 OS=Arabidopsis thaliana GN=CCC1 PE=1 SV=1	--	solute carrier family 12 (potassium/chloride transporter), member 4/5/6
Unigene754_All	388	15	0.9356	PREDICTED: 33 kDa ribonucleoprotein, chloroplastic-like [Glycine max]	PREDICTED: Glycine max 28 kDa ribonucleoprotein, chloroplastic-like (LOC100803098), mRNA	--	--	--
Unigene6212_All	335	13	0.9392	--	--	--	--	--
CL289.Contig2_All	669	26	0.9406	celullose synthase-like D protein [Gossypium hirsutum]	Gossypium hirsutum celullose synthase-like D protein (CslD1) mRNA, complete cds	Cellulose synthase-like protein D5 OS=Arabidopsis thaliana GN=CSLD5 PE=2 SV=1	--	1,4-beta-D-xylan synthase [EC:2.4.2.24]
Unigene15173_All	280	11	0.9508	receptor-like serine/threonine kinase [Glycine max] >gi|212717161|gb|ACJ37422.1| receptor-like serine/threonine kinase [Glycine max]	--	--	--	--
Unigene7895_All	277	11	0.9611	--	--	--	--	--
Unigene8808_All	327	13	0.9621	--	Lotus japonicus genomic DNA, chromosome 1, clone: LjT06I17, TM0017, complete sequence	--	--	--
Unigene8021_All	301	12	0.9648	--	--	--	--	--
Unigene3209_All	400	16	0.9681	--	--	--	--	--
Unigene3064_All	374	15	0.9707	--	--	--	--	--
Unigene4513_All	398	16	0.9729	PREDICTED: katanin p80 WD40 repeat-containing subunit B1 homolog 1-like [Glycine max]	PREDICTED: Glycine max katanin p80 WD40 repeat-containing subunit B1 homolog 1-like (LOC100779263), mRNA	Katanin p80 WD40 repeat-containing subunit B1 homolog 1 OS=Arabidopsis thaliana GN=At5g23430 PE=2 SV=3	--	--
Unigene6452_All	273	11	0.9752	--	--	--	--	--
Unigene8568_All	273	11	0.9752	--	--	--	--	--
Unigene15066_All	471	19	0.9763	--	PREDICTED: Glycine max uncharacterized protein LOC100801162 (LOC100801162), mRNA	--	--	--
Unigene14423_All	320	13	0.9832	retrotransposon like protein [Arabidopsis thaliana] >gi|7268497|emb|CAB78748.1| retrotransposon like protein [Arabidopsis thaliana]	--	Uncharacterized mitochondrial protein AtMg00810 OS=Arabidopsis thaliana GN=AtMg00810 PE=4 SV=1	--	exopolyphosphatase [EC:3.6.1.11]
Unigene12208_All	344	14	0.9849	PREDICTED: uncharacterized protein LOC100810612 [Glycine max]	PREDICTED: Glycine max uncharacterized protein LOC100810612 (LOC100810612), mRNA	--	--	--
Unigene6353_All	270	11	0.986	--	--	--	--	--
Unigene6479_All	269	11	0.9897	--	--	--	--	--
Unigene9313_All	293	12	0.9912	cysteine synthase [Arabidopsis lyrata subsp. lyrata] >gi|297329209|gb|EFH59628.1| cysteine synthase [Arabidopsis lyrata subsp. lyrata]	--	Cysteine synthase OS=Brassica juncea PE=2 SV=1	Cysteine synthase	cysteine synthase A [EC:2.5.1.47]
Unigene3406_All	268	11	0.9933	--	--	--	--	--
Unigene12452_All	316	13	0.9956	--	--	--	--	--
Unigene5678_All	266	11	1.0008	Receptor-like kinase [Medicago truncatula]	--	Putative ribonuclease H protein At1g65750 OS=Arabidopsis thaliana GN=At1g65750 PE=3 SV=1	--	integrator complex subunit 11 [EC:3.1.27.-]
Unigene12734_All	265	11	1.0046	LTR retrotransposon-like protein [Rhodiola fastigiata]	--	Uncharacterized mitochondrial protein AtMg00810 OS=Arabidopsis thaliana GN=AtMg00810 PE=4 SV=1	--	exopolyphosphatase [EC:3.6.1.11]
Unigene11444_All	289	12	1.0049	--	--	--	--	--
Unigene10042_All	264	11	1.0084	--	--	--	--	--
Unigene3413_All	311	13	1.0116	--	--	--	--	--
Unigene5639_All	311	13	1.0116	--	--	--	--	--
Unigene3458_All	287	12	1.0119	--	--	--	--	--
CL29611.Contig1_All	1052	44	1.0122	--	--	--	--	--
Unigene9827_All	263	11	1.0122	--	--	--	--	--
Unigene8773_All	310	13	1.0149	--	--	--	--	--
Unigene10013_All	262	11	1.0161	--	--	--	--	--
Unigene8763_All	333	14	1.0175	--	--	--	--	--
Unigene12203_All	475	20	1.019	PREDICTED: probable serine/threonine-protein kinase At1g54610-like [Glycine max]	PREDICTED: Glycine max probable serine/threonine-protein kinase At1g54610-like (LOC100814934), mRNA	Probable serine/threonine-protein kinase At1g54610 OS=Arabidopsis thaliana GN=At1g54610 PE=1 SV=1	--	Cdc2-related kinase, arginine/serine-rich [EC:2.7.11.22]
Unigene9956_All	356	15	1.0197	--	--	--	--	--
Unigene11579_All	379	16	1.0217	--	--	--	--	--
CL25339.Contig1_All	1372	58	1.0231	PREDICTED: nuclear transcription factor Y subunit A-3-like [Glycine max]	PREDICTED: Glycine max nuclear transcription factor Y subunit A-3-like, transcript variant 3 (LOC100792905), mRNA	Nuclear transcription factor Y subunit A-3 OS=Arabidopsis thaliana GN=NFYA3 PE=2 SV=2	CCAAT-binding factor, subunit B	nuclear transcription factor Y, alpha
Unigene3451_All	258	11	1.0318	--	--	--	--	--
Unigene6182_All	258	11	1.0318	--	--	--	--	--
Unigene2280_All	538	23	1.0346	PREDICTED: probable hexaprenyl pyrophosphate synthase, mitochondrial-like [Glycine max]	PREDICTED: Glycine max probable hexaprenyl pyrophosphate synthase, mitochondrial-like (LOC100792725), mRNA	--	Geranylgeranyl pyrophosphate synthase	geranyl diphosphate synthase [EC:2.5.1.1]
Unigene9363_All	304	13	1.0349	--	Glycine max strain Williams 82 clone GM_WBb0059G09, complete sequence	--	--	--
Unigene9972_All	327	14	1.0362	--	--	--	--	--
CL5249.Contig1_All	1796	77	1.0376	BZIP transcription factor bZIP39 [Medicago truncatula] >gi|355500796|gb|AES81999.1| BZIP transcription factor bZIP39 [Medicago truncatula]	Medicago truncatula BZIP transcription factor bZIP39 (MTR_7g104190) mRNA, complete cds	Transcription factor HBP-1a OS=Triticum aestivum PE=2 SV=1	--	plant G-box-binding factor
Unigene15193_All	303	13	1.0384	Receptor-like kinase [Medicago truncatula]	--	Putative ribonuclease H protein At1g65750 OS=Arabidopsis thaliana GN=At1g65750 PE=3 SV=1	--	regulator of nonsense transcripts 2
Unigene8833_All	349	15	1.0402	hypothetical protein VITISV_007623 [Vitis vinifera]	--	Putative ribonuclease H protein At1g65750 OS=Arabidopsis thaliana GN=At1g65750 PE=3 SV=1	--	regulator of nonsense transcripts 2
Unigene15436_All	254	11	1.0481	Arogenate dehydrogenase [Medicago truncatula] >gi|355510520|gb|AES91662.1| Arogenate dehydrogenase [Medicago truncatula]	Medicago truncatula Arogenate dehydrogenase (MTR_4g115980) mRNA, complete cds	Arogenate dehydrogenase 1, chloroplastic OS=Arabidopsis thaliana GN=TYRAAT1 PE=1 SV=1	--	arogenate dehydrogenase (NADP+), plant [EC:1.3.1.78]
Unigene9321_All	254	11	1.0481	--	--	--	--	--
Unigene9337_All	254	11	1.0481	--	--	--	--	--
Unigene6460_All	323	14	1.049	--	--	--	--	--
Unigene11138_All	345	15	1.0522	PREDICTED: uncharacterized protein LOC100776895 [Glycine max]	--	--	--	--
Unigene278_All	299	13	1.0522	--	--	--	--	--
Unigene10817_All	273	12	1.0638	PREDICTED: gibberellin 2-beta-dioxygenase 8-like [Glycine max]	PREDICTED: Glycine max gibberellin 2-beta-dioxygenase 8-like (LOC100789694), mRNA	Gibberellin 2-beta-dioxygenase 8 OS=Arabidopsis thaliana GN=GA2OX7 PE=1 SV=2	--	--
Unigene7883_All	250	11	1.0649	--	--	--	--	--
Unigene14093_All	1386	61	1.0651	PREDICTED: uncharacterized protein LOC100791124 [Glycine max]	PREDICTED: Glycine max uncharacterized protein LOC100791124 (LOC100791124), mRNA	Guanine nucleotide-binding protein alpha-1 subunit OS=Oryza sativa subsp. japonica GN=GPA1 PE=2 SV=2	--	guanine nucleotide binding protein (G protein), alpha, other
Unigene11893_All	249	11	1.0691	--	--	--	--	--
Unigene8432_All	249	11	1.0691	--	--	--	--	--
Unigene6246_All	248	11	1.0735	--	Vigna radiata mitochondrion, complete genome	--	--	--
Unigene430_All	293	13	1.0738	--	--	--	--	--
Unigene16086_All	946	42	1.0745	PREDICTED: cohesin subunit SA-1-like [Glycine max]	PREDICTED: Glycine max cohesin subunit SA-1-like (LOC100810550), mRNA	--	--	cohesin complex subunit SA-1/2
Unigene10054_All	315	14	1.0756	--	--	--	--	--
Unigene7879_All	270	12	1.0756	--	--	--	--	--
Unigene11375_All	247	11	1.0778	--	--	--	--	--
Unigene89_All	247	11	1.0778	--	--	--	--	--
Unigene14243_All	426	19	1.0794	PREDICTED: abhydrolase domain-containing protein 4-like [Glycine max]	PREDICTED: Glycine max abhydrolase domain-containing protein 4-like (LOC100789925), mRNA	--	--	--
Unigene1888_All	269	12	1.0796	PREDICTED: uncharacterized protein LOC100792125 [Glycine max]	PREDICTED: Glycine max uncharacterized protein LOC100777424 (LOC100777424), mRNA	--	--	--
Unigene6179_All	269	12	1.0796	--	--	--	--	--
Unigene3563_All	447	20	1.0828	--	--	--	--	--
Unigene14396_All	290	13	1.0849	--	--	--	--	--
Unigene6378_All	290	13	1.0849	gag-pol polyprotein [Vitis vinifera]	--	Retrovirus-related Pol polyprotein from transposon TNT 1-94 OS=Nicotiana tabacum PE=2 SV=1	--	exopolyphosphatase [EC:3.6.1.11]
Unigene11716_All	379	17	1.0856	--	--	--	--	--
Unigene12982_All	311	14	1.0895	--	--	--	--	--
Unigene6203_All	244	11	1.0911	--	--	--	--	--
Unigene13394_All	421	19	1.0922	--	Medicago truncatula strain A17 clone mte1-66f19, complete sequence	--	--	--
Unigene3450_All	243	11	1.0955	--	--	--	--	--
Unigene6761_All	1369	62	1.0961	PREDICTED: conserved oligomeric Golgi complex subunit 1-like [Glycine max]	PREDICTED: Glycine max conserved oligomeric Golgi complex subunit 1-like (LOC100788817), mRNA	--	--	--
Unigene1692_All	242	11	1.1001	--	Glycine max clone GM_WBb0042E11, complete sequence	--	--	--
Unigene11114_All	285	13	1.1039	--	--	--	--	--
Unigene6169_All	285	13	1.1039	RNA-directed DNA polymerase (Reverse transcriptase); Ribonuclease H [Medicago truncatula]	--	--	--	--
Unigene368_All	263	12	1.1043	--	--	--	--	--
Unigene8412_All	241	11	1.1046	--	--	--	--	--
Unigene264_All	284	13	1.1078	--	--	--	--	--
Unigene8419_All	284	13	1.1078	--	--	--	--	--
Unigene13582_All	371	17	1.109	--	--	--	--	--
Unigene3213_All	240	11	1.1092	PREDICTED: golgin candidate 1-like [Glycine max]	PREDICTED: Glycine max golgin candidate 1-like (LOC100802162), mRNA	Golgin candidate 1 OS=Arabidopsis thaliana GN=GC1 PE=2 SV=2	--	--
Unigene428_All	305	14	1.1109	Cysteine synthase [Medicago truncatula] >gi|355480082|gb|AES61285.1| Cysteine synthase [Medicago truncatula]	--	Cysteine synthase OS=Oryza sativa subsp. japonica GN=RCS3 PE=2 SV=1	Cysteine synthase	cysteine synthase A [EC:2.5.1.47]
Unigene6244_All	305	14	1.1109	--	--	--	--	--
Unigene11193_All	261	12	1.1127	--	--	--	--	--
Unigene8439_All	261	12	1.1127	--	Lotus japonicus genomic DNA, chromosome 2, clone: LjT15B05, TM1782, complete sequence	--	--	--
Unigene9979_All	304	14	1.1145	Helicase-like protein [Medicago truncatula] >gi|355479291|gb|AES60494.1| Helicase-like protein [Medicago truncatula]	Lotus japonicus genomic DNA, chromosome 2, clone: LjT04G24, TM0060, complete sequence	--	--	ATP-dependent DNA helicase PIF1 [EC:3.6.4.12]
Unigene9263_All	281	13	1.1196	--	Trifolium repens cysteine protease 14 gene, complete cds	PsbP domain-containing protein 3, chloroplastic OS=Arabidopsis thaliana GN=PPD3 PE=1 SV=2	--	--
Unigene12499_All	367	17	1.1211	--	--	--	--	--
Unigene3518_All	387	18	1.1257	CCR4-NOT transcription complex subunit [Medicago truncatula] >gi|124365585|gb|ABN09819.1| Not CCR4-Not complex component, N-terminal; tRNA-binding arm [Medicago truncatula] >gi|355499621|gb|AES80824.1| CCR4-NOT transcription complex subunit [Medicago truncatula]	Medicago truncatula CCR4-NOT transcription complex subunit (MTR_7g085350) mRNA, complete cds	--	--	CCR4-NOT transcription complex subunit 3
Unigene1671_All	258	12	1.1257	--	--	--	--	--
Unigene13104_All	236	11	1.128	--	--	--	--	--
Unigene3827_All	449	21	1.1319	uncharacterized protein LOC100305584 [Glycine max]	Glycine max uncharacterized LOC100305584 (LOC100305584), mRNA	--	--	--
Unigene11654_All	320	15	1.1344	--	--	--	--	--
Unigene4974_All	681	32	1.1372	PREDICTED: uncharacterized protein LOC100779201 [Glycine max]	Medicago truncatula strain A17 clone WTSI_1018-20f21, complete sequence	--	--	--
Unigene3415_All	234	11	1.1377	--	--	--	--	--
Unigene6095_All	233	11	1.1426	--	--	--	--	--
Unigene6273_All	233	11	1.1426	PREDICTED: agamous-like MADS-box protein AGL8-like [Glycine max]	Medicago truncatula MADS-box protein (MTR_7g016630) mRNA, complete cds	Agamous-like MADS-box protein AGL8 homolog OS=Solanum tuberosum PE=2 SV=1	--	MADS-box transcription factor, plant
Unigene9531_All	360	17	1.1429	PREDICTED: uncharacterized protein LOC100809907 [Glycine max]	PREDICTED: Glycine max uncharacterized protein LOC100809907 (LOC100809907), mRNA	--	Ribonucleases G and E	--
Unigene9323_All	357	17	1.1525	--	--	--	--	--
Unigene8748_All	273	13	1.1525	--	--	--	--	--
Unigene5923_All	252	12	1.1525	MADS-box protein [Medicago truncatula] >gi|355481605|gb|AES62808.1| MADS-box protein [Medicago truncatula]	Medicago truncatula MADS-box protein (MTR_1g108500) mRNA, complete cds	--	--	--
Unigene9392_All	314	15	1.1561	--	--	--	--	--
Unigene10021_All	272	13	1.1567	seed maturation protein PM22 [Glycine max] >gi|4585271|gb|AAD25354.1|AF115314_1 seed maturation protein PM22 [Glycine max]	Glycine max cDNA, clone: GMFL01-02-L22	Desiccation protectant protein Lea14 homolog OS=Glycine max PE=2 SV=1	--	--
Unigene8820_All	272	13	1.1567	--	--	--	--	--
Unigene11800_All	334	16	1.1594	--	--	--	--	--
Unigene1608_All	292	14	1.1603	--	--	--	--	--
Unigene10278_All	249	12	1.1663	--	--	--	--	--
Unigene1560_All	249	12	1.1663	--	--	--	--	--
Unigene4225_All	249	12	1.1663	--	--	--	--	--
Unigene6292_All	249	12	1.1663	--	--	--	--	--
Unigene9308_All	249	12	1.1663	--	Medicago truncatula chromosome 5 clone mth2-49e21, COMPLETE SEQUENCE	--	--	--
Unigene11757_All	228	11	1.1676	--	--	--	--	--
Unigene6303_All	269	13	1.1696	Gag-protease-integrase-RT-RNaseH polyprotein [Glycine max]	Glycine max clone gmw1-61M05, complete sequence	Retrovirus-related Pol polyprotein from transposon TNT 1-94 OS=Nicotiana tabacum PE=2 SV=1	--	adenylate isopentenyltransferase (cytokinin synthase)
Unigene227_All	330	16	1.1734	PREDICTED: uncharacterized protein LOC100813704 [Glycine max]	PREDICTED: Glycine max uncharacterized protein LOC100813704 (LOC100813704), mRNA	--	--	--
Unigene6299_All	268	13	1.174	Ribonuclease H [Medicago truncatula]	--	Putative ribonuclease H protein At1g65750 OS=Arabidopsis thaliana GN=At1g65750 PE=3 SV=1	--	--
Unigene5781_All	309	15	1.1748	--	--	--	--	--
Unigene1607_All	247	12	1.1758	--	--	--	--	--
Unigene5814_All	247	12	1.1758	PREDICTED: uncharacterized protein LOC100789964 [Glycine max]	--	Uncharacterized mitochondrial protein AtMg00810 OS=Arabidopsis thaliana GN=AtMg00810 PE=4 SV=1	--	exopolyphosphatase [EC:3.6.1.11]
Unigene15948_All	390	19	1.1791	PREDICTED: uncharacterized protein DDB_G0273453/DDB_G0273565-like [Glycine max]	PREDICTED: Glycine max uncharacterized protein LOC100807339 (LOC100807339), mRNA	--	--	2-phosphoglycerate kinase [EC:2.7.2.-]
Unigene896_All	636	31	1.1796	PREDICTED: GDSL esterase/lipase At5g55050-like [Glycine max]	PREDICTED: Glycine max GDSL esterase/lipase At5g55050-like (LOC100791790), mRNA	GDSL esterase/lipase At5g55050 OS=Arabidopsis thaliana GN=At5g55050 PE=2 SV=1	--	--
Unigene419_All	287	14	1.1806	--	--	--	--	--
Unigene1563_All	266	13	1.1828	--	--	--	--	--
Unigene2897_All	225	11	1.1832	--	--	--	--	--
Unigene5992_All	225	11	1.1832	--	--	--	--	--
Unigene8424_All	286	14	1.1847	--	PREDICTED: Glycine max LRR receptor-like serine/threonine-protein kinase ERECTA-like (LOC100782307), mRNA	--	--	--
Unigene9089_All	286	14	1.1847	Ycf2 [Glycine max] >gi|91214203|ref|YP_538825.1| Ycf2 [Glycine max] >gi|109896307|sp|Q2PMM5.1|YCF2_SOYBN RecName: Full=Protein ycf2	Vigna radiata cultivar kampangsan1 chloroplast, complete genome	Protein ycf2 OS=Glycine max GN=ycf2-A PE=3 SV=1	--	--
Unigene10697_All	2448	120	1.1864	Tm-1^GCR26 protein [Medicago truncatula] >gi|355523425|gb|AET03879.1| Tm-1^GCR26 protein [Medicago truncatula]	PREDICTED: Glycine max UPF0261 protein SACE_5696-like (LOC100792647), miscRNA	--	Predicted TIM-barrel enzyme, possibly a dioxygenase	--
Unigene1881_All	306	15	1.1864	--	Solanum tuberosum L272 gene, complete sequence	--	--	--
Unigene11385_All	285	14	1.1888	--	Lotus japonicus genomic DNA, chromosome 3, clone: LjT46L11, TM0365, complete sequence	--	--	--
Unigene270_All	346	17	1.1891	--	--	--	--	--
Unigene13304_All	529	26	1.1895	PREDICTED: uncharacterized protein LOC100784044 [Glycine max]	PREDICTED: Glycine max uncharacterized protein LOC100784044 (LOC100784044), mRNA	--	--	--
Unigene6388_All	305	15	1.1902	--	--	--	--	--
Unigene11300_All	223	11	1.1938	GPI mannosyltransferase [Medicago truncatula] >gi|355508942|gb|AES90084.1| GPI mannosyltransferase [Medicago truncatula]	PREDICTED: Glycine max putative disease resistance protein At4g11170-like (LOC100797269), mRNA	--	--	phosphatidylinositol glycan, class V [EC:2.4.1.-]
Unigene11788_All	223	11	1.1938	--	--	--	--	--
Unigene1657_All	223	11	1.1938	--	--	--	--	--
Unigene9907_All	324	16	1.1951	--	--	--	--	--
Unigene5636_All	283	14	1.1973	--	--	--	--	--
CL2621.Contig2_All	1171	58	1.1987	flowering locus T-like protein 4 [Glycine max] >gi|312147011|dbj|BAJ33494.1| flowering locus T [Glycine max]	Glycine max GmFT5a mRNA for flowering locus T, complete cds	Protein FLOWERING LOCUS T OS=Arabidopsis thaliana GN=FT PE=1 SV=2	--	--
Unigene335_All	222	11	1.1992	--	--	--	--	--
Unigene11908_All	242	12	1.2001	--	--	--	--	--
Unigene13092_All	1692	84	1.2015	zinc knuckle (CCHC-type) family protein [Arabidopsis thaliana] >gi|332007606|gb|AED94989.1| zinc knuckle (CCHC-type) family protein [Arabidopsis thaliana]	Medicago truncatula clone mth2-57f20, complete sequence	--	--	--
Unigene8961_All	282	14	1.2015	F-box/LRR-repeat protein [Medicago truncatula] >gi|355509361|gb|AES90503.1| F-box/LRR-repeat protein [Medicago truncatula]	--	--	--	--
Unigene10423_All	221	11	1.2046	--	--	--	--	--
Unigene8816_All	261	13	1.2054	--	--	--	--	--
Unigene4484_All	240	12	1.2101	PREDICTED: uncharacterized protein At3g61080, chloroplastic-like [Glycine max]	PREDICTED: Glycine max uncharacterized protein LOC100809481 (LOC100809481), mRNA	--	--	--
Unigene6236_All	240	12	1.2101	--	--	--	--	--
Unigene8330_All	220	11	1.2101	plastid elongation factor Tu [Cyanidium sp. Monte Rotaro]	Gonium pectorale protein synthesis elongation factor Tu (tufA) gene, chloroplast gene encoding chloroplast protein, partial cds	Elongation factor Tu, chloroplastic (Fragment) OS=Gonium pectorale GN=tufA PE=3 SV=1	GTPases - translation elongation factors	elongation factor Tu
Unigene9826_All	318	16	1.2177	RNA-directed DNA polymerase (Reverse transcriptase) [Medicago truncatula]	Medicago truncatula chromosome 8 clone mth2-35o11, complete sequence	--	--	--
Unigene11331_All	257	13	1.2242	--	--	--	--	--
Unigene3539_All	494	25	1.2248	--	Medicago truncatula chromosome 5 clone mth4-20m5, COMPLETE SEQUENCE	--	--	--
Unigene4325_All	237	12	1.2254	--	--	--	--	--
Unigene4313_All	296	15	1.2264	--	--	--	--	--
Unigene9047_All	296	15	1.2264	--	--	--	--	--
Unigene9217_All	217	11	1.2268	--	--	--	--	--
Unigene9872_All	414	21	1.2276	PREDICTED: uncharacterized protein LOC100795994 [Glycine max]	--	Histone H1.2 OS=Arabidopsis thaliana GN=At2g30620 PE=1 SV=1	Lysophospholipase	histone H1/5
Unigene7886_All	472	24	1.2306	--	--	--	--	--
Unigene10352_All	236	12	1.2306	--	--	--	--	--
Unigene7429_All	236	12	1.2306	AT-hook DNA-binding protein [Medicago truncatula] >gi|355499270|gb|AES80473.1| AT-hook DNA-binding protein [Medicago truncatula]	Lotus japonicus genomic DNA, clone: LjT17C09, TM1830, complete sequence	--	--	--
Unigene1305_All	491	25	1.2323	--	--	--	--	--
Unigene10260_All	216	11	1.2325	--	--	--	--	--
Unigene11862_All	216	11	1.2325	--	Lotus japonicus genomic DNA, chromosome 6, clone: LjT04K06, TM1825, complete sequence	--	--	--
Unigene11130_All	255	13	1.2338	--	--	--	--	--
Unigene404_All	235	12	1.2358	--	--	--	--	--
Unigene380_All	274	14	1.2366	60S ribosomal protein L4 [Medicago truncatula] >gi|355480910|gb|AES62113.1| 60S ribosomal protein L4 [Medicago truncatula]	PREDICTED: Glycine max pumilio homolog 4-like (LOC100776550), mRNA	Pumilio homolog 4 OS=Arabidopsis thaliana GN=APUM4 PE=1 SV=2	--	--
Unigene6230_All	214	11	1.244	--	--	--	--	--
Unigene5838_All	272	14	1.2457	--	--	--	--	--
Unigene6349_All	233	12	1.2464	--	--	--	--	--
Unigene8422_All	330	17	1.2467	--	--	--	--	--
Unigene4303_All	291	15	1.2475	--	--	--	--	--
Unigene6067_All	310	16	1.2491	--	--	--	--	--
Unigene6250_All	213	11	1.2498	--	--	--	--	--
Unigene8755_All	232	12	1.2518	--	--	--	--	--
Unigene1581_All	270	14	1.2549	--	--	--	--	--
Unigene359_All	270	14	1.2549	ATP-binding domain-containing protein [Medicago truncatula] >gi|355501172|gb|AES82375.1| ATP-binding domain-containing protein [Medicago truncatula]	--	--	--	--
Unigene10437_All	212	11	1.2557	--	--	--	--	--
Unigene4058_All	212	11	1.2557	--	--	--	--	--
Unigene11089_All	501	26	1.256	--	--	--	--	--
Unigene4720_All	231	12	1.2572	--	Lotus japonicus genomic DNA, clone: LjB12O06, BM2011, complete sequence	--	--	--
Unigene10144_All	269	14	1.2596	--	--	--	--	--
Unigene2385_All	691	36	1.2609	PREDICTED: ferredoxin-dependent glutamate synthase, chloroplastic [Glycine max]	--	--	--	--
Unigene8707_All	268	14	1.2643	--	--	--	--	--
Unigene11592_All	344	18	1.2664	--	--	--	--	--
Unigene1648_All	210	11	1.2677	Cysteine and histidine-rich domain-containing protein [Medicago truncatula] >gi|355481443|gb|AES62646.1| Cysteine and histidine-rich domain-containing protein [Medicago truncatula]	Medicago truncatula clone mth2-76g4, complete sequence	Cysteine and histidine-rich domain-containing protein RAR1 OS=Arabidopsis thaliana GN=RAR1 PE=1 SV=1	--	disease resistance protein
Unigene8727_All	210	11	1.2677	--	--	--	--	--
Unigene6038_All	229	12	1.2682	--	--	--	--	--
Unigene7477_All	229	12	1.2682	--	--	--	--	--
Unigene7516_All	323	17	1.2738	Cytosolic aldehyde dehydrogenase [Medicago truncatula] >gi|355495537|gb|AES76740.1| Cytosolic aldehyde dehydrogenase [Medicago truncatula]	PREDICTED: Glycine max aldehyde dehydrogenase family 2 member C4-like (LOC100792798), mRNA	Aldehyde dehydrogenase family 2 member C4 OS=Arabidopsis thaliana GN=ALDH2C4 PE=1 SV=2	NAD-dependent aldehyde dehydrogenases	coniferyl-aldehyde dehydrogenase [EC:1.2.1.68]
Unigene1348_All	304	16	1.2738	--	--	--	--	--
Unigene11344_All	266	14	1.2738	--	--	--	--	--
Unigene11780_All	266	14	1.2738	PREDICTED: trihelix transcription factor GT-2-like [Glycine max]	PREDICTED: Glycine max trihelix transcription factor GT-2-like (LOC100787750), mRNA	--	--	--
Unigene11404_All	209	11	1.2738	--	--	--	--	--
Unigene346_All	398	21	1.277	calmodulin-binding protein [Arabidopsis lyrata subsp. lyrata] >gi|297321265|gb|EFH51686.1| calmodulin-binding protein [Arabidopsis lyrata subsp. lyrata]	--	--	--	--
Unigene8846_All	265	14	1.2786	Defensin/CCP-like protein [Medicago truncatula] >gi|355518835|gb|AET00459.1| Defensin/CCP-like protein [Medicago truncatula]	--	--	--	integrator complex subunit 11 [EC:3.1.27.-]
Unigene11445_All	246	13	1.2789	--	--	--	--	--
Unigene1689_All	246	13	1.2789	PREDICTED: early nodulin-55-2-like [Glycine max]	--	Early nodulin-55-1 (Fragment) OS=Glycine max GN=ENOD55-1 PE=2 SV=1	--	--
Unigene11087_All	227	12	1.2794	--	--	--	--	--
Unigene6252_All	227	12	1.2794	--	--	--	--	--
Unigene8736_All	359	19	1.2809	RecName: Full=RuBisCO large subunit-binding protein subunit beta, chloroplastic; AltName: Full=60 kDa chaperonin subunit beta; AltName: Full=CPN-60 beta; Flags: Precursor >gi|806808|gb|AAA66365.1| chaperonin precursor [Pisum sativum]	--	RuBisCO large subunit-binding protein subunit beta, chloroplastic OS=Pisum sativum PE=1 SV=2	Chaperonin GroEL (HSP60 family)	chaperonin GroEL
Unigene8745_All	245	13	1.2842	--	--	--	--	--
Unigene10386_All	226	12	1.285	--	--	--	--	--
Unigene8802_All	226	12	1.285	--	--	--	--	--
Unigene11275_All	207	11	1.2861	--	--	--	--	--
Unigene10285_All	301	16	1.2865	--	--	--	--	--
Unigene14439_All	301	16	1.2865	PREDICTED: F-box protein At2g27310-like [Glycine max]	--	--	--	--
Unigene11312_All	263	14	1.2883	--	--	--	--	--
Unigene14103_All	431	23	1.2915	PREDICTED: Golgi to ER traffic protein 4 homolog [Glycine max]	PREDICTED: Glycine max Golgi to ER traffic protein 4 homolog (LOC100805783), mRNA	--	--	--
Unigene4153_All	356	19	1.2917	--	--	--	--	--
Unigene10458_All	206	11	1.2923	--	--	--	--	--
Unigene4024_All	206	11	1.2923	--	Malus x domestica HSF domain class transcription factor (HSF5) mRNA, complete cds	--	--	--
Unigene4916_All	318	17	1.2938	--	--	--	--	--
Unigene7235_All	840	45	1.2965	uncharacterized protein LOC100306351 [Glycine max]	Glycine max uncharacterized LOC100306351 (LOC100306351), mRNA	--	--	--
Unigene16005_All	280	15	1.2965	--	--	--	--	--
Unigene10332_All	224	12	1.2965	--	Lotus japonicus genomic DNA, chromosome 6, clone: LjB26B08, BM1905, complete sequence	--	--	--
Unigene13042_All	261	14	1.2982	--	--	--	--	--
Unigene5849_All	205	11	1.2986	--	--	--	--	--
Unigene262_All	242	13	1.3001	--	--	--	--	--
Unigene3058_All	242	13	1.3001	--	--	--	--	--
Unigene6100_All	242	13	1.3001	--	--	--	--	--
Unigene6411_All	353	19	1.3026	PREDICTED: polyadenylate-binding protein 2-like [Glycine max]	PREDICTED: Glycine max polyadenylate-binding protein 2-like (LOC100809403), mRNA	--	--	polyadenylate-binding protein 2
Unigene6174_All	260	14	1.3032	--	--	--	--	--
Unigene6403_All	241	13	1.3055	--	--	--	--	--
Unigene1895_All	278	15	1.3058	uncharacterized protein [Arabidopsis thaliana] >gi|332010475|gb|AED97858.1| uncharacterized protein [Arabidopsis thaliana]	Medicago truncatula clone MTYF9_FA_FB_FC1G-K-11 mRNA sequence	--	--	--
Unigene8315_All	296	16	1.3082	--	--	--	--	--
Unigene11751_All	203	11	1.3114	--	--	--	--	--
Unigene412_All	221	12	1.3141	PREDICTED: uncharacterized protein LOC100785854 isoform 2 [Glycine max]	PREDICTED: Glycine max uncharacterized LOC100802230 (LOC100802230), miscRNA	--	--	--
Unigene4154_All	221	12	1.3141	--	--	--	--	--
Unigene2051_All	1418	77	1.3142	APETALA1/FRUITFUL like protein [Hydrangea macrophylla]	PREDICTED: Glycine max agamous-like MADS-box protein AGL8 homolog (LOC100820188), mRNA	Agamous-like MADS-box protein AGL8 OS=Arabidopsis thaliana GN=AGL8 PE=2 SV=1	Regulator of arginine metabolism and related MADS box-containing transcription factors	MADS-box transcription factor, plant
Unigene9394_All	331	18	1.3161	Syntaxin-124 [Medicago truncatula] >gi|355482492|gb|AES63695.1| Syntaxin-124 [Medicago truncatula]	PREDICTED: Glycine max syntaxin-124-like (LOC100818999), mRNA	Syntaxin-125 OS=Arabidopsis thaliana GN=SYP125 PE=2 SV=1	--	syntaxin 1B/2/3
Unigene11381_All	257	14	1.3184	--	--	--	--	--
Unigene11304_All	275	15	1.3201	--	--	--	--	--
Unigene10289_All	220	12	1.3201	--	--	--	--	--
Unigene6159_All	293	16	1.3216	Cytochrome P450 [Medicago truncatula] >gi|355523950|gb|AET04404.1| Cytochrome P450 [Medicago truncatula]	--	Putative ribonuclease H protein At1g65750 OS=Arabidopsis thaliana GN=At1g65750 PE=3 SV=1	--	regulator of nonsense transcripts 2
Unigene6323_All	293	16	1.3216	--	--	--	--	--
Unigene8389_All	238	13	1.3219	--	--	--	--	--
Unigene10098_All	201	11	1.3245	--	--	--	--	--
Unigene5875_All	201	11	1.3245	--	--	--	--	--
Unigene6037_All	201	11	1.3245	receptor-like serine/threonine kinase [Glycine max] >gi|212717161|gb|ACJ37422.1| receptor-like serine/threonine kinase [Glycine max]	--	--	--	--
CL2695.Contig1_All	438	24	1.3261	--	--	--	--	--
Unigene9591_All	219	12	1.3261	--	Glycine max strain Williams 82 clone GM_WBb0052P20, complete sequence	--	--	--
Unigene6245_All	310	17	1.3272	--	--	--	--	--
Unigene11857_All	291	16	1.3307	--	--	--	--	--
Unigene3372_All	291	16	1.3307	--	--	--	--	--
Unigene1574_All	254	14	1.3339	--	--	--	--	--
Unigene2817_All	290	16	1.3353	TNP2 [Medicago truncatula] >gi|355523110|gb|AET03564.1| TNP2 [Medicago truncatula]	--	--	--	--
Unigene6191_All	308	17	1.3358	PREDICTED: uncharacterized protein LOC100799563 [Glycine max]	--	--	--	--
Unigene8726_All	543	30	1.3371	--	--	--	--	--
Unigene4867_All	217	12	1.3383	01P13-2 [Brassica rapa subsp. pekinensis]	--	--	--	--
Unigene5918_All	253	14	1.3392	--	--	--	--	--
Unigene6205_All	271	15	1.3396	--	--	--	--	--
Unigene6068_All	307	17	1.3402	--	--	--	--	--
Unigene11363_All	324	18	1.3445	--	--	--	--	--
Unigene11965_All	270	15	1.3445	--	--	--	--	--
Unigene3228_All	252	14	1.3445	--	--	--	--	--
Unigene5748_All	252	14	1.3445	--	--	--	--	--
Unigene8898_All	216	12	1.3445	--	--	--	--	--
Unigene9349_All	305	17	1.3489	PREDICTED: uncharacterized protein LOC100782759 [Glycine max]	--	--	--	--
Unigene343_All	251	14	1.3499	--	--	--	--	--
Unigene13009_All	215	12	1.3508	--	--	--	--	--
Unigene11764_All	268	15	1.3546	--	--	--	--	--
Unigene8385_All	250	14	1.3553	--	--	--	--	--
Unigene10158_All	482	27	1.3557	--	--	--	--	--
Unigene289_All	214	12	1.3571	--	--	--	--	--
Unigene5785_All	303	17	1.3578	PREDICTED: uncharacterized protein LOC100781945 [Glycine max]	PREDICTED: Glycine max uncharacterized protein LOC100813512 (LOC100813512), mRNA	--	--	--
Unigene11871_All	285	16	1.3587	--	--	--	--	--
Unigene9879_All	285	16	1.3587	--	--	--	--	--
Unigene11698_All	231	13	1.362	--	--	--	--	--
Unigene5974_All	231	13	1.362	--	--	--	--	--
Unigene9471_All	231	13	1.362	--	--	--	--	--
Unigene11004_All	604	34	1.3623	GATA transcription factor [Medicago truncatula] >gi|355501189|gb|AES82392.1| GATA transcription factor [Medicago truncatula]	PREDICTED: Glycine max GATA transcription factor 16-like (LOC100799175), mRNA	GATA transcription factor 16 OS=Arabidopsis thaliana GN=GATA16 PE=2 SV=1	--	--
Unigene4312_All	302	17	1.3623	--	--	--	--	--
Unigene8327_All	302	17	1.3623	Histone-lysine N-methyltransferase ATXR2 [Medicago truncatula] >gi|355486075|gb|AES67278.1| Histone-lysine N-methyltransferase ATXR2 [Medicago truncatula]	--	--	--	--
Unigene11364_All	284	16	1.3635	--	--	--	--	--
Unigene5254_All	1153	65	1.3644	Ripening-related protein grip22 [Medicago truncatula]	Solanum tuberosum mRNA, cDNA AFLP fragment TDF23, complete sequence, cultivar: Sarpo Mira	Ripening-related protein grip22 OS=Vitis vinifera GN=grip22 PE=2 SV=1	--	--
Unigene8785_All	248	14	1.3662	--	--	--	--	--
Unigene5947_All	230	13	1.3679	Cysteine proteinase [Medicago truncatula] >gi|355482813|gb|AES64016.1| Cysteine proteinase [Medicago truncatula]	--	Ananain OS=Ananas comosus GN=AN1 PE=1 SV=2	--	cathepsin L [EC:3.4.22.15]
Unigene6014_All	230	13	1.3679	--	--	--	--	--
Unigene8409_All	300	17	1.3714	--	Medicago truncatula chromosome 5 clone mth2-64o22, COMPLETE SEQUENCE	--	--	--
Unigene13472_All	635	36	1.3721	PREDICTED: G-type lectin S-receptor-like serine/threonine-protein kinase At1g11300-like [Glycine max]	PREDICTED: Glycine max G-type lectin S-receptor-like serine/threonine-protein kinase At1g11330-like (LOC100778927), mRNA	G-type lectin S-receptor-like serine/threonine-protein kinase At1g11330 OS=Arabidopsis thaliana GN=At1g11330 PE=1 SV=3	Serine/threonine protein kinase	serine/threonine-protein kinase PBS1 [EC:2.7.11.1]
Unigene5784_All	282	16	1.3731	--	--	--	--	--
Unigene7308_All	229	13	1.3739	--	--	--	--	--
Unigene420_All	299	17	1.376	--	--	--	--	--
Unigene118_All	246	14	1.3773	dehydrin [Brassica napus] >gi|37547533|gb|AAN08718.1| dehydrin [Brassica juncea] >gi|37547535|gb|AAN08719.1| dehydrin [Brassica juncea]	Glycine max cDNA, clone: GMFL01-24-B22	Dehydrin DHN4 OS=Hordeum vulgare GN=DHN4 PE=2 SV=1	--	--
Unigene8998_All	228	13	1.3799	--	--	--	--	--
Unigene5759_All	298	17	1.3806	--	Glycine max strain Williams 82 clone GM_WBb0084I11, complete sequence	--	--	--
Unigene6632_All	893	51	1.3822	PREDICTED: uncharacterized protein LOC100797746 [Glycine max]	--	--	--	--
Unigene11531_All	245	14	1.3829	--	--	--	--	--
Unigene10422_All	227	13	1.386	PREDICTED: protein lin-28 homolog [Brachypodium distachyon]	--	Glycine-rich protein 2 OS=Nicotiana sylvestris GN=GRP-2 PE=2 SV=1	Cold shock proteins	cellular nucleic acid-binding protein
Unigene11940_All	244	14	1.3886	--	--	--	--	--
Unigene268_All	244	14	1.3886	ATP-dependent DNA helicase PIF1 [Medicago truncatula] >gi|355493128|gb|AES74331.1| ATP-dependent DNA helicase PIF1 [Medicago truncatula]	--	--	--	ATP-dependent DNA helicase PIF1 [EC:3.6.4.12]
Unigene353_All	209	12	1.3896	--	--	--	--	--
Unigene1651_All	226	13	1.3921	--	--	--	--	--
Unigene9766_All	226	13	1.3921	--	--	--	--	--
Unigene253_All	278	16	1.3929	Integrase core domain containing protein [Solanum demissum]	Medicago truncatula chromosome 2 BAC clone mth2-31i22, complete sequence	Uncharacterized mitochondrial protein AtMg00810 OS=Arabidopsis thaliana GN=AtMg00810 PE=4 SV=1	--	exopolyphosphatase [EC:3.6.1.11]
Unigene1696_All	243	14	1.3943	PREDICTED: MLO-like protein 6-like [Glycine max]	PREDICTED: Glycine max MLO-like protein 6-like (LOC100782431), mRNA	MLO-like protein 2 OS=Arabidopsis thaliana GN=MLO2 PE=1 SV=1	--	mlo protein
Unigene5877_All	243	14	1.3943	--	--	--	--	--
Unigene11424_All	260	15	1.3962	--	--	--	--	--
Unigene12894_All	260	15	1.3962	PREDICTED: protein IQ-DOMAIN 14-like [Glycine max]	Lotus japonicus genomic DNA, chromosome 1, clone: LjT16F22, TM0349b, complete sequence	Protein IQ-DOMAIN 1 OS=Arabidopsis thaliana GN=IQD1 PE=1 SV=1	--	--
Unigene4802_All	294	17	1.3994	PREDICTED: uncharacterized protein LOC100812834 [Glycine max]	--	--	--	--
Unigene5944_All	224	13	1.4046	--	--	--	--	--
Unigene10081_All	241	14	1.4059	--	Medicago truncatula clone mth2-25n18, complete sequence	--	--	--
Unigene5844_All	241	14	1.4059	polyprotein [Glycine max]	--	--	--	--
Unigene13838_All	258	15	1.4071	--	--	--	--	--
Unigene11495_All	361	21	1.4078	--	--	--	--	--
Unigene6289_All	275	16	1.4081	--	--	--	--	--
Unigene10342_All	206	12	1.4098	--	--	--	--	--
Unigene5898_All	343	20	1.4112	--	--	--	--	--
Unigene10450_All	377	22	1.4123	--	--	--	--	--
Unigene11864_All	273	16	1.4184	--	--	--	--	--
Unigene1486_All	307	18	1.419	Cellular nucleic acid-binding protein [Medicago truncatula] >gi|355484679|gb|AES65882.1| Cellular nucleic acid-binding protein [Medicago truncatula]	--	--	Arginine methyltransferase-interacting protein, contains RING Zn-finger	--
Unigene411_All	324	19	1.4192	--	--	--	--	--
Unigene10228_All	272	16	1.4236	--	--	--	--	--
Unigene5969_All	272	16	1.4236	--	--	--	--	--
Unigene5929_All	255	15	1.4236	--	--	--	--	--
Unigene382_All	221	13	1.4236	PREDICTED: flavin-containing monooxygenase YUCCA8-like [Glycine max]	PREDICTED: Glycine max flavin-containing monooxygenase YUCCA8-like (LOC100796169), mRNA	Flavin-containing monooxygenase YUCCA5 OS=Arabidopsis thaliana GN=YUC5 PE=2 SV=1	--	YUCCA family monooxygenase [EC:1.14.13.-]
Unigene399_All	221	13	1.4236	--	--	--	--	--
Unigene6079_All	221	13	1.4236	--	--	--	--	--
Unigene321_All	204	12	1.4236	--	--	--	--	--
Unigene6087_All	204	12	1.4236	--	--	--	--	--
Unigene10190_All	203	12	1.4306	--	--	--	--	--
Unigene4035_All	355	21	1.4316	--	--	--	--	--
Unigene11861_All	338	20	1.432	--	--	--	--	--
Unigene6885_All	490	29	1.4323	--	Populus EST from leave	Chaperonin 60 subunit beta 1, chloroplastic OS=Arabidopsis thaliana GN=CPN60B1 PE=1 SV=3	--	--
Unigene11745_All	253	15	1.4349	--	--	--	--	--
Unigene6326_All	236	14	1.4357	--	Brassica rapa subsp. pekinensis clone KBrB080N15, complete sequence	--	--	mitochondrial chaperone BCS1
Unigene8882_All	236	14	1.4357	PREDICTED: polygalacturonase-like [Glycine max]	PREDICTED: Glycine max polygalacturonase-like (LOC100782758), mRNA	--	--	--
Unigene11905_All	286	17	1.4386	reverse transcriptase family member [Glycine max]	--	--	--	--
Unigene6045_All	286	17	1.4386	--	--	--	--	--
Unigene8871_All	269	16	1.4395	--	--	--	--	--
Unigene13502_All	1293	77	1.4412	PREDICTED: probable exocyst complex component 4-like [Glycine max]	PREDICTED: Glycine max probable exocyst complex component 4-like (LOC100796673), mRNA	Probable exocyst complex component 4 OS=Arabidopsis thaliana GN=SEC8 PE=1 SV=1	--	exocyst complex component 4
Unigene11456_All	235	14	1.4418	--	--	--	--	--
Unigene15820_All	235	14	1.4418	--	--	--	--	--
Unigene9052_All	235	14	1.4418	PREDICTED: uncharacterized protein LOC100789287 [Glycine max]	--	--	--	--
Unigene4822_All	302	18	1.4425	PREDICTED: probable inactive leucine-rich repeat receptor-like protein kinase At5g20690-like [Glycine max]	--	Probable inactive leucine-rich repeat receptor-like protein kinase At5g20690 OS=Arabidopsis thaliana GN=At5g20690 PE=2 SV=4	--	--
Unigene10246_All	268	16	1.4449	--	--	--	--	--
Unigene10320_All	268	16	1.4449	--	--	--	--	--
Unigene91_All	385	23	1.4458	--	Lotus japonicus genomic DNA, chromosome 4, clone: LjT22I23, TM0281b, complete sequence	--	--	--
Unigene10313_All	251	15	1.4463	--	--	--	--	--
Unigene10432_All	251	15	1.4463	--	--	--	--	--
Unigene6070_All	251	15	1.4463	--	--	--	--	--
Unigene6081_All	301	18	1.4473	--	--	--	--	--
Unigene6240_All	301	18	1.4473	--	--	--	--	--
Unigene5958_All	200	12	1.4521	--	--	--	--	--
Unigene8991_All	333	20	1.4535	--	--	--	--	--
Unigene9223_All	233	14	1.4542	--	--	--	--	--
Unigene11770_All	316	19	1.4552	--	--	--	--	--
Unigene11350_All	266	16	1.4557	--	--	--	--	--
Unigene11920_All	266	16	1.4557	--	--	--	--	--
Unigene407_All	232	14	1.4604	--	--	--	--	--
Unigene5798_All	281	17	1.4642	--	--	--	--	--
Unigene11876_All	314	19	1.4644	--	--	--	--	--
Unigene11596_All	330	20	1.4668	--	Medicago truncatula clone mth2-5b21, complete sequence	--	--	--
Unigene8396_All	264	16	1.4668	PREDICTED: protein LURP-one-related 17-like [Glycine max]	PREDICTED: Glycine max protein LURP-one-related 17-like (LOC100796827), mRNA	Protein LURP-one-related 17 OS=Arabidopsis thaliana GN=At5g41590 PE=2 SV=2	--	--
Unigene2121_All	1022	62	1.4682	PREDICTED: nuclear pore complex protein Nup98-Nup96-like [Glycine max]	PREDICTED: Glycine max nuclear pore complex protein Nup98-Nup96-like (LOC100790967), mRNA	--	--	--
Unigene11783_All	247	15	1.4697	--	--	--	--	--
Unigene4803_All	247	15	1.4697	--	--	--	--	--
Unigene8944_All	278	17	1.48	--	Medicago truncatula chromosome 8 clone mth2-68g24, complete sequence	--	--	--
Unigene6020_All	343	21	1.4817	--	Medicago truncatula chromosome 5 clone mtf83-137p9, COMPLETE SEQUENCE	--	--	--
Unigene8980_All	310	19	1.4833	--	--	--	--	--
Unigene8920_All	212	13	1.4841	--	--	--	--	--
Unigene10079_All	277	17	1.4853	hypothetical protein MTR_085s0022 [Medicago truncatula]	Medicago truncatula chromosome 7 clone mte1-49d11, complete sequence	--	--	--
Unigene4139_All	260	16	1.4893	--	--	--	--	--
Unigene7964_All	276	17	1.4907	PREDICTED: xylosyltransferase 2-like [Glycine max]	PREDICTED: Glycine max xylosyltransferase 2-like (LOC100781728), mRNA	--	--	--
Unigene4952_All	4188	258	1.4909	H+-transporting two-sector ATPase, alpha/beta subunit, central region [Arabidopsis lyrata subsp. lyrata] >gi|297332717|gb|EFH63135.1| H+-transporting two-sector ATPase, alpha/beta subunit, central region [Arabidopsis lyrata subsp. lyrata]	Glycine max cultivar PI 437654 chloroplast, complete genome	ATP synthase subunit beta, chloroplastic OS=Eucalyptus globulus subsp. globulus GN=atpB PE=3 SV=1	F0F1-type ATP synthase, beta subunit	F-type H+-transporting ATPase subunit beta [EC:3.6.3.14]
Unigene8864_All	292	18	1.4919	--	--	--	--	--
Unigene10409_All	275	17	1.4961	--	--	--	--	--
Unigene4238_All	291	18	1.497	--	--	--	--	--
Unigene9200_All	258	16	1.5009	Receptor-like protein kinase [Medicago truncatula] >gi|355497582|gb|AES78785.1| Receptor-like protein kinase [Medicago truncatula]	PREDICTED: Glycine max chromodomain-helicase-DNA-binding protein 1-like (LOC100797182), mRNA	Probable chromatin-remodeling complex ATPase chain OS=Oryza sativa subsp. japonica GN=Os01g0367900 PE=2 SV=2	Superfamily II DNA/RNA helicases, SNF2 family	SWI/SNF-related matrix-associated actin-dependent regulator of chromatin subfamily A member 5 [EC:3.6.4.-]
Unigene1378_All	274	17	1.5016	--	--	--	--	--
Unigene4823_All	209	13	1.5054	--	--	--	--	--
Unigene6168_All	209	13	1.5054	gag-pol polyprotein [Phaseolus vulgaris]	Vitis vinifera contig VV78X097836.8, whole genome shotgun sequence	--	--	--
Unigene8812_All	225	14	1.5059	retroelement pol polyprotein [Glycine max]	--	--	--	--
Unigene16154_All	1076	67	1.507	RecName: Full=Glutathione reductase, cytosolic; Short=GR; Short=GRase; AltName: Full=GOR2 >gi|1370285|emb|CAA66924.1| glutathione reductase [Pisum sativum]	PREDICTED: Glycine max glutathione reductase, cytosolic-like (LOC100783766), mRNA	Glutathione reductase, cytosolic OS=Pisum sativum PE=2 SV=1	Pyruvate/2-oxoglutarate dehydrogenase complex, dihydrolipoamide dehydrogenase (E3) component, and related enzymes	glutathione reductase (NADPH) [EC:1.8.1.7]
Unigene11333_All	305	19	1.5076	--	--	--	--	--
Unigene10389_All	369	23	1.5085	hypothetical protein OsJ_24816 [Oryza sativa Japonica Group]	--	--	--	--
Unigene10294_All	384	24	1.5126	--	--	--	--	--
Unigene11883_All	384	24	1.5126	--	--	--	--	--
Unigene10282_All	304	19	1.5126	PREDICTED: LOW QUALITY PROTEIN: polyribonucleotide nucleotidyltransferase-like [Glycine max]	--	--	--	--
Unigene4778_All	272	17	1.5126	--	--	--	--	--
Unigene13450_All	558	35	1.518	PREDICTED: uncharacterized protein LOC100776426 isoform 1 [Glycine max]	PREDICTED: Glycine max uncharacterized protein LOC100776426, transcript variant 1 (LOC100776426), mRNA	--	--	--
Unigene8022_All	271	17	1.5182	--	--	--	--	--
Unigene10479_All	462	29	1.5191	PREDICTED: uncharacterized protein LOC100819612 [Glycine max]	PREDICTED: Glycine max uncharacterized protein LOC100803372 (LOC100803372), mRNA	--	--	--
Unigene8849_All	207	13	1.5199	copia LTR rider [Solanum lycopersicum] >gi|133711819|gb|ABO36636.1| copia LTR rider [Solanum lycopersicum]	--	Retrovirus-related Pol polyprotein from transposon TNT 1-94 OS=Nicotiana tabacum PE=2 SV=1	--	5'-3' exoribonuclease 2 [EC:3.1.13.-]
Unigene8942_All	302	19	1.5226	minus agglutinin [Chlamydomonas incerta]	--	Proline-rich receptor-like protein kinase PERK5 OS=Arabidopsis thaliana GN=PERK5 PE=2 SV=1	--	solute carrier family 39 (zinc transporter), member 1/2/3
Unigene10141_All	254	16	1.5245	--	--	--	--	--
Unigene11383_All	238	15	1.5253	--	--	--	--	--
Unigene3044_All	349	22	1.5256	--	--	--	--	--
Unigene435_All	301	19	1.5277	--	--	--	--	--
Unigene4699_All	301	19	1.5277	PREDICTED: transcription factor MYB39-like [Glycine max]	PREDICTED: Glycine max MYB transcription factor MYB67 (MYB67), mRNA	Transcription factor MYB39 OS=Arabidopsis thaliana GN=MYB39 PE=2 SV=1	--	myb proto-oncogene protein, plant
Unigene10259_All	316	20	1.5317	--	--	--	--	--
Unigene9161_All	315	20	1.5366	PREDICTED: similar to pentatricopeptide (PPR) repeat-containing protein [Vitis vinifera]	--	Pentatricopeptide repeat-containing protein At1g53600, mitochondrial OS=Arabidopsis thaliana GN=PCMP-E63 PE=2 SV=2	--	--
Unigene8958_All	252	16	1.5366	Hemopexin [Medicago truncatula]	--	--	--	--
Unigene5780_All	299	19	1.5379	--	--	--	--	--
Unigene11339_All	330	21	1.5401	--	--	--	--	--
Unigene16067_All	942	60	1.5415	Universal stress protein A-like protein [Medicago truncatula] >gi|355492988|gb|AES74191.1| Universal stress protein A-like protein [Medicago truncatula]	Medicago truncatula Universal stress protein A-like protein (MTR_3g116830) mRNA, complete cds	Universal stress protein A-like protein OS=Arabidopsis thaliana GN=At3g01520 PE=1 SV=2	Universal stress protein UspA and related nucleotide-binding proteins	--
Unigene4182_All	204	13	1.5423	--	--	--	--	--
Unigene10280_All	282	18	1.5448	--	--	--	--	--
Unigene4754_All	235	15	1.5448	--	--	--	--	--
Unigene10319_All	313	20	1.5464	--	--	--	--	--
Unigene12974_All	313	20	1.5464	--	--	--	--	--
Unigene11546_All	250	16	1.5489	--	--	--	--	--
Unigene11701_All	203	13	1.5499	--	--	--	--	--
Unigene11520_All	281	18	1.5503	--	--	--	--	--
Unigene9029_All	312	20	1.5514	PREDICTED: probable methyltransferase PMT27-like [Glycine max]	PREDICTED: Glycine max probable methyltransferase PMT27-like (LOC100815117), mRNA	Probable methyltransferase PMT27 OS=Arabidopsis thaliana GN=At3g51070 PE=3 SV=1	--	--
Unigene1617_All	265	17	1.5526	--	Lotus japonicus genomic DNA, chromosome 1, clone: LjT35H06, TM1968, complete sequence	--	--	--
Unigene5891_All	327	21	1.5542	--	--	--	--	--
Unigene11231_All	202	13	1.5575	--	--	--	--	--
Unigene11416_All	202	13	1.5575	--	--	--	--	--
Unigene10457_All	248	16	1.5614	--	--	--	--	--
Unigene9908_All	217	14	1.5614	--	--	--	--	--
Unigene11835_All	263	17	1.5644	--	Lotus japonicus genomic DNA, chromosome 1, clone: LjT01I13, TM0010, complete sequence	--	--	--
Unigene4046_All	201	13	1.5653	--	Vitis vinifera contig VV78X177679.5, whole genome shotgun sequence	--	--	--
Unigene11356_All	216	14	1.5686	hypothetical protein AURANDRAFT_31536 [Aureococcus anophagefferens]	--	30S ribosomal protein S20, chloroplastic OS=Phaeodactylum tricornutum (strain CCAP 1055/1) GN=rps20 PE=3 SV=1	Ribosomal protein S20	--
Unigene10438_All	200	13	1.5731	--	--	--	--	--
Unigene9009_All	200	13	1.5731	PREDICTED: uncharacterized protein LOC100797981 [Glycine max]	M.truncatula DNA sequence from clone MTH2-17J20 on chromosome 3, complete sequence	--	--	--
Unigene5758_All	246	16	1.5741	--	--	--	--	--
Unigene9021_All	292	19	1.5748	--	--	--	--	--
Unigene8416_All	322	21	1.5784	PREDICTED: uncharacterized protein LOC100797981 [Glycine max]	--	--	--	--
Unigene5885_All	245	16	1.5805	--	--	--	--	--
Unigene7045_All	245	16	1.5805	--	Glycine max strain Williams 82 clone GM_WBb0143M09, complete sequence	--	--	--
Unigene15551_All	260	17	1.5824	Cleavage stimulation factor subunit 1-like protein [Medicago truncatula] >gi|355484804|gb|AES66007.1| Cleavage stimulation factor subunit 1-like protein [Medicago truncatula]	PREDICTED: Glycine max cleavage stimulation factor subunit 1-like (LOC100809908), mRNA	--	--	cleavage stimulation factor subunit 1
Unigene7680_All	367	24	1.5827	DNA binding protein [Cucumis melo subsp. melo]	Lotus japonicus genomic DNA, chromosome 3, clone: LjT17I11, TM2153	--	--	--
Unigene9869_All	214	14	1.5833	reverse transcriptase [Vigna radiata]	Lotus japonicus genomic DNA, chromosome 1, clone: LjB03H14, BM1850, complete sequence	RNA-directed DNA polymerase homolog OS=Oenothera berteriana PE=4 SV=1	Transposase and inactivated derivatives	--
Unigene14544_All	275	18	1.5841	--	Medicago truncatula clone mth2-36a23, complete sequence	--	--	--
Unigene4017_All	229	15	1.5853	--	PREDICTED: Glycine max transcription factor MYC2-like (LOC100776289), mRNA	--	--	--
Unigene5850_All	351	23	1.5859	Pentatricopeptide repeat-containing protein [Medicago truncatula] >gi|355490137|gb|AES71340.1| Pentatricopeptide repeat-containing protein [Medicago truncatula]	Medicago truncatula Pentatricopeptide repeat-containing protein (MTR_3g072900) mRNA, complete cds	--	--	--
Unigene6043_All	244	16	1.587	--	--	--	--	--
Unigene5901_All	335	22	1.5894	Zinc finger MYM-type protein [Medicago truncatula] >gi|355516931|gb|AES98554.1| Zinc finger MYM-type protein [Medicago truncatula]	M.truncatula DNA sequence from clone MTH2-90A5 on chromosome 1, complete sequence	--	--	--
Unigene9003_All	274	18	1.5899	--	--	--	--	--
Unigene11882_All	318	21	1.5982	PREDICTED: uncharacterized protein LOC100817175 [Glycine max]	--	Uncharacterized mitochondrial protein AtMg00810 OS=Arabidopsis thaliana GN=AtMg00810 PE=4 SV=1	--	exopolyphosphatase [EC:3.6.1.11]
Unigene5764_All	407	27	1.6055	Calfumirin-1 [Medicago truncatula] >gi|355478252|gb|AES59455.1| Calfumirin-1 [Medicago truncatula]	--	--	--	--
Unigene8345_All	226	15	1.6063	PREDICTED: transcription factor ABORTED MICROSPORES-like [Glycine max]	PREDICTED: Glycine max transcription factor ABORTED MICROSPORES-like (LOC100810576), mRNA	Transcription factor ABORTED MICROSPORES OS=Arabidopsis thaliana GN=AMS PE=1 SV=2	--	--
Unigene7614_All	467	31	1.6065	hypothetical protein OsI_23843 [Oryza sativa Indica Group]	--	--	--	--
Unigene11213_All	241	16	1.6067	--	--	--	--	--
Unigene10091_All	271	18	1.6075	--	--	--	--	--
Unigene357_All	271	18	1.6075	--	--	--	--	--
Unigene4163_All	271	18	1.6075	PREDICTED: uncharacterized protein LOC100792123 [Glycine max]	--	--	--	--
Unigene6173_All	271	18	1.6075	--	--	--	--	--
Unigene105_All	315	21	1.6134	PREDICTED: novel plant SNARE 13-like [Glycine max]	--	--	--	--
Unigene11817_All	300	20	1.6134	--	--	--	--	--
Unigene1224_All	210	14	1.6134	--	--	--	--	--
Unigene271_All	210	14	1.6134	--	--	--	--	--
Unigene12873_All	359	24	1.6179	--	--	--	--	--
Unigene5775_All	299	20	1.6188	--	--	--	--	--
Unigene9085_All	299	20	1.6188	--	--	--	--	--
Unigene8429_All	269	18	1.6194	Cc-nbs resistance protein [Medicago truncatula] >gi|355487493|gb|AES68696.1| Cc-nbs resistance protein [Medicago truncatula]	--	--	--	--
Unigene3637_All	463	31	1.6204	--	--	--	--	--
Unigene10203_All	209	14	1.6212	--	Lotus japonicus genomic DNA, chromosome 2, clone: LjT41P23, TM0230, complete sequence	--	--	--
Unigene11250_All	209	14	1.6212	--	--	--	--	--
Unigene10340_All	223	15	1.6279	reverse transcriptase [Ephedra distachya]	Lotus japonicus genomic DNA, clone: LjT40J16, TM1983, complete sequence	Retrovirus-related Pol polyprotein from transposon TNT 1-94 OS=Nicotiana tabacum PE=2 SV=1	--	exopolyphosphatase [EC:3.6.1.11]
Unigene2063_All	921	62	1.6292	PREDICTED: peptidyl-prolyl cis-trans isomerase NIMA-interacting 4-like [Glycine max]	Glycine max cDNA, clone: GMFL01-42-D10	Peptidyl-prolyl cis-trans isomerase Pin1 OS=Digitalis lanata GN=PARV12.8 PE=1 SV=1	Parvulin-like peptidyl-prolyl isomerase	peptidyl-prolyl cis-trans isomerase NIMA-interacting 4 [EC:5.2.1.8]
Unigene10397_All	297	20	1.6297	--	--	--	--	--
Unigene12841_All	356	24	1.6316	uncharacterized protein LOC100305770 [Glycine max]	Glycine max uncharacterized LOC100305770 (LOC100305770), mRNA	--	--	glyoxylase I family protein
Unigene791_All	415	28	1.6329	conserved hypothetical protein [Ricinus communis] >gi|223551193|gb|EEF52679.1| conserved hypothetical protein [Ricinus communis]	Lotus japonicus cDNA, clone: LjFL2-010-AB02, HTC	--	--	--
Unigene11157_All	237	16	1.6339	--	--	--	--	--
Unigene11903_All	444	30	1.6352	--	--	--	--	--
Unigene6090_All	281	19	1.6364	--	--	--	--	--
Unigene238_All	251	17	1.6391	--	--	--	--	--
Unigene10297_All	221	15	1.6426	--	--	--	--	--
Unigene8622_All	221	15	1.6426	Ribosomal protein-like protein [Medicago truncatula] >gi|355498139|gb|AES79342.1| Ribosomal protein-like protein [Medicago truncatula]	Glycine max strain Williams 82 clone GM_WBb0041K04, complete sequence	--	--	--
Unigene10083_All	265	18	1.6439	--	Glycine tomentella clone gtt1-298n2, complete sequence	--	--	--
Unigene10443_All	206	14	1.6448	--	--	--	--	--
Unigene8357_All	250	17	1.6457	--	Glycine max clone gmp1-71h23, complete sequence	--	--	--
Unigene11824_All	294	20	1.6464	--	--	--	--	--
Unigene9470_All	235	16	1.6478	--	Glycine max clone gmw2-173d12, complete sequence	--	--	--
Unigene8982_All	234	16	1.6548	--	--	--	--	--
Unigene11317_All	219	15	1.6576	--	--	--	--	--
Unigene590_All	394	27	1.6585	--	PREDICTED: Glycine max uncharacterized protein LOC100783387 (LOC100783387), mRNA	--	--	--
Unigene10248_All	277	19	1.66	--	--	--	--	--
Unigene11795_All	233	16	1.6619	PREDICTED: ABC transporter G family member 18-like [Glycine max]	PREDICTED: Glycine max ABC transporter G family member 18-like (LOC100790313), mRNA	--	--	--
Unigene9192_All	233	16	1.6619	--	--	--	--	--
Unigene556_All	290	20	1.6691	--	Glycine max strain Williams 82 clone GM_WBb0094F23, complete sequence	--	--	--
Unigene8521_All	203	14	1.6691	--	--	--	--	--
Unigene11765_All	275	19	1.6721	--	--	--	--	--
Unigene5822_All	217	15	1.6729	--	--	--	--	--
Unigene10103_All	289	20	1.6748	--	--	--	--	--
Unigene12905_All	390	27	1.6755	PREDICTED: LOW QUALITY PROTEIN: sugar transporter ERD6-like 16-like [Glycine max]	Lotus japonicus genomic DNA, chromosome 4, clone: LjT32J05, TM0238, complete sequence	--	--	--
Unigene8366_All	418	29	1.6791	--	--	--	--	--
Unigene9783_All	418	29	1.6791	--	--	--	--	--
Unigene10262_All	216	15	1.6807	PREDICTED: uncharacterized protein LOC100789964 [Glycine max]	--	Retrovirus-related Pol polyprotein from transposon TNT 1-94 OS=Nicotiana tabacum PE=2 SV=1	--	exopolyphosphatase [EC:3.6.1.11]
Unigene4161_All	216	15	1.6807	--	--	--	--	--
Unigene11922_All	244	17	1.6862	--	--	--	--	--
Unigene1675_All	215	15	1.6885	--	--	--	--	--
Unigene8897_All	215	15	1.6885	--	--	--	--	--
Unigene12899_All	286	20	1.6924	--	--	--	--	--
Unigene16106_All	286	20	1.6924	PREDICTED: uncharacterized protein LOC100795634 [Glycine max]	Medicago truncatula clone mth2-108j24, complete sequence	Retrovirus-related Pol polyprotein from transposon TNT 1-94 OS=Nicotiana tabacum PE=2 SV=1	--	exopolyphosphatase [EC:3.6.1.11]
Unigene8550_All	257	18	1.6951	--	--	--	--	--
Unigene4013_All	428	30	1.6964	--	--	--	--	--
Unigene10374_All	214	15	1.6964	--	--	--	--	--
Unigene201_All	214	15	1.6964	--	--	--	--	--
Unigene4813_All	271	19	1.6968	--	--	--	--	--
Unigene7326_All	356	25	1.6995	--	--	--	--	--
Unigene10312_All	242	17	1.7001	--	--	--	--	--
Unigene4298_All	242	17	1.7001	--	--	--	--	--
Unigene9042_All	498	35	1.7009	--	--	--	--	--
Unigene11228_All	256	18	1.7017	--	--	--	--	--
Unigene10134_All	284	20	1.7043	--	--	--	--	--
Unigene216_All	213	15	1.7043	--	--	--	--	--
Unigene6110_All	283	20	1.7104	Elongation factor 1-alpha [Medicago truncatula] >gi|355514833|gb|AES96456.1| Elongation factor 1-alpha [Medicago truncatula]	Arachis hypogaea clone fosmid 946, partial sequence	--	--	--
Unigene8952_All	537	38	1.7126	PREDICTED: uncharacterized protein LOC100778359 [Glycine max]	Solanum lycopersicum strain Heinz 1706 chromosome 1 clone hba-30b20 map 1, complete sequence	Uncharacterized mitochondrial protein AtMg01250 OS=Arabidopsis thaliana GN=AtMg01250 PE=4 SV=1	--	integrator complex subunit 11 [EC:3.1.27.-]
Unigene13484_All	353	25	1.714	--	--	--	--	--
Unigene9902_All	254	18	1.7151	--	--	--	--	--
Unigene9016_All	296	21	1.717	--	--	--	--	--
Unigene10416_All	211	15	1.7205	PREDICTED: uncharacterized protein LOC100787950 [Glycine max]	PREDICTED: Glycine max uncharacterized protein LOC100787950 (LOC100787950), mRNA	Zinc finger CCCH domain-containing protein 63 OS=Arabidopsis thaliana GN=ZFWD2 PE=2 SV=1	FOG: WD40 repeat	U3 small nucleolar RNA-associated protein 13
Unigene11761_All	211	15	1.7205	--	Medicago truncatula chromosome 5 clone mth2-190a9, COMPLETE SEQUENCE	--	--	--
Unigene151_All	211	15	1.7205	--	--	--	--	--
Unigene2749_All	436	31	1.7208	--	Vitis vinifera contig VV78X013054.24, whole genome shotgun sequence	--	--	--
Unigene8418_All	225	16	1.721	contains similarity to reverse trancriptase , related [Medicago truncatula]	--	--	--	--
Unigene9751_All	225	16	1.721	--	--	--	--	--
Unigene14659_All	253	18	1.7219	Alpha-N-acetylglucosaminidase [Medicago truncatula] >gi|355488462|gb|AES69665.1| Alpha-N-acetylglucosaminidase [Medicago truncatula]	PREDICTED: Glycine max alpha-N-acetylglucosaminidase-like (LOC100805725), mRNA	--	--	alpha-N-acetylglucosaminidase [EC:3.2.1.50]
Unigene9739_All	323	23	1.7233	--	--	--	--	--
Unigene11093_All	490	35	1.7287	Hemopexin [Medicago truncatula]	--	--	--	--
Unigene6115_All	280	20	1.7287	PREDICTED: uncharacterized protein LOC100813704 [Glycine max]	PREDICTED: Glycine max uncharacterized protein LOC100813704 (LOC100813704), mRNA	Light-sensor Protein kinase OS=Ceratodon purpureus GN=PHY1 PE=3 SV=3	--	serine/threonine-protein kinase 11 [EC:2.7.11.9]
Unigene8025_All	266	19	1.7287	--	--	--	--	--
Unigene11405_All	238	17	1.7287	--	--	--	--	--
Unigene11286_All	224	16	1.7287	--	--	--	--	--
Unigene13844_All	1105	79	1.7302	reverse transcriptase family member [Glycine max]	Medicago truncatula clone mth2-182a12, complete sequence	--	--	--
Unigene6736_All	881	63	1.7306	PREDICTED: metal tolerance protein C1-like [Glycine max]	PREDICTED: Glycine max metal tolerance protein C1-like (LOC100796505), mRNA	Metal tolerance protein C1 OS=Arabidopsis thaliana GN=MTPC1 PE=2 SV=1	--	--
Unigene9726_All	293	21	1.7346	--	PREDICTED: Glycine max fasciclin-like arabinogalactan protein 1-like (LOC100810878), mRNA	--	--	--
Unigene8391_All	279	20	1.7349	--	--	--	--	--
Unigene9149_All	251	18	1.7356	PREDICTED: aluminum-activated malate transporter 2-like [Glycine max]	PREDICTED: Glycine max aluminum-activated malate transporter 2-like (LOC100787221), mRNA	Aluminum-activated malate transporter 7 OS=Arabidopsis thaliana GN=ALMT7 PE=2 SV=1	--	--
Unigene10137_All	291	21	1.7465	--	--	--	--	--
Unigene10220_All	277	20	1.7474	--	--	--	--	--
Unigene9155_All	263	19	1.7484	--	Medicago truncatula chromosome 7 BAC clone mth2-81g9, complete sequence	--	--	--
Unigene9863_All	318	23	1.7504	--	--	--	--	--
Unigene13113_All	1119	81	1.7519	Hepatoma-derived growth factor-related protein [Medicago truncatula] >gi|355479730|gb|AES60933.1| Hepatoma-derived growth factor-related protein [Medicago truncatula]	PREDICTED: Glycine max uncharacterized protein LOC100803427 (LOC100803427), mRNA	--	--	--
Unigene4614_All	207	15	1.7537	--	--	--	--	--
Unigene4707_All	289	21	1.7586	--	--	--	--	--
Unigene9855_All	261	19	1.7618	PREDICTED: ethylene-responsive transcription factor 5-like [Glycine max]	PREDICTED: Glycine max ethylene-responsive transcription factor 5-like (LOC100800788), mRNA	Ethylene-responsive transcription factor 5 OS=Arabidopsis thaliana GN=ERF5 PE=2 SV=1	--	EREBP-like factor
Unigene1028_All	206	15	1.7622	--	--	--	--	--
Unigene13050_All	206	15	1.7622	--	--	--	--	--
Unigene16077_All	206	15	1.7622	--	--	--	--	--
Unigene8652_All	206	15	1.7622	--	--	--	--	--
Unigene4847_All	343	25	1.764	PREDICTED: pectinesterase 2-like [Glycine max] >gi|356496348|ref|XP_003517030.1| PREDICTED: pectinesterase 2-like [Glycine max]	PREDICTED: Glycine max pectinesterase 2-like (LOC100783964), mRNA	Pectinesterase 2 OS=Citrus sinensis GN=PECS-2.1 PE=2 SV=1	Pectin methylesterase	pectinesterase [EC:3.1.1.11]
Unigene10722_All	425	31	1.7653	--	--	--	--	--
Unigene12879_All	315	23	1.7671	--	--	--	--	--
Unigene5511_All	438	32	1.7682	PREDICTED: LOW QUALITY PROTEIN: LL-diaminopimelate aminotransferase, chloroplastic-like [Glycine max]	PREDICTED: Glycine max LL-diaminopimelate aminotransferase, chloroplastic-like (LOC100814549), mRNA	LL-diaminopimelate aminotransferase, chloroplastic OS=Arabidopsis thaliana GN=DAP PE=1 SV=1	Aspartate/tyrosine/aromatic aminotransferase	LL-diaminopimelate aminotransferase [EC:2.6.1.83]
Unigene8930_All	219	16	1.7682	--	--	--	--	--
Unigene9000_All	287	21	1.7708	--	--	--	--	--
Unigene5761_All	246	18	1.7708	--	--	--	--	--
Unigene11699_All	205	15	1.7708	--	--	--	--	--
Unigene9820_All	286	21	1.777	--	Medicago truncatula clone mth2-12b2, complete sequence	--	--	--
Unigene5774_All	299	22	1.7807	--	--	--	--	--
Unigene9800_All	353	26	1.7826	--	Populus trichocarpa clone POP006-B08, complete sequence	--	--	--
Unigene10455_All	217	16	1.7844	PREDICTED: E3 ubiquitin-protein ligase PUB24-like [Glycine max]	PREDICTED: Glycine max E3 ubiquitin-protein ligase PUB24-like (LOC100787426), mRNA	--	--	--
Unigene305_All	461	34	1.7849	Glucan endo-1,3-beta-glucosidase [Medicago truncatula] >gi|124359475|gb|ABN05913.1| Glycoside hydrolase, family 17 [Medicago truncatula] >gi|355499309|gb|AES80512.1| Glucan endo-1,3-beta-glucosidase [Medicago truncatula]	--	Glucan endo-1,3-beta-glucosidase 1 OS=Arabidopsis thaliana GN=At1g11820 PE=1 SV=3	--	--
Unigene13177_All	881	65	1.7856	PREDICTED: uncharacterized protein LOC100817542 [Glycine max]	PREDICTED: Glycine max uncharacterized protein LOC100814390 (LOC100814390), mRNA	--	--	--
Unigene9117_All	216	16	1.7927	--	--	--	--	--
Unigene9735_All	216	16	1.7927	--	--	--	--	--
Unigene9254_All	377	28	1.7975	--	--	--	--	--
Unigene4753_All	417	31	1.7992	--	--	--	--	--
Unigene9780_All	309	23	1.8014	--	--	--	--	--
Unigene9788_All	255	19	1.8033	--	--	--	--	--
Unigene9744_All	322	24	1.8038	--	--	--	--	--
Unigene3974_All	228	17	1.8045	Elongation factor 1-alpha [Medicago truncatula] >gi|355514833|gb|AES96456.1| Elongation factor 1-alpha [Medicago truncatula]	Glycine max clone gmw1-21f22, complete sequence	--	--	--
Unigene4233_All	228	17	1.8045	--	--	--	--	--
Unigene57_All	388	29	1.8089	--	Medicago truncatula clone mth2-57g13, complete sequence	--	--	--
Unigene13849_All	347	26	1.8134	--	--	--	--	--
Unigene4742_All	213	16	1.818	--	--	--	--	--
Unigene9910_All	226	17	1.8205	--	--	--	--	--
Unigene11270_All	371	28	1.8265	--	--	--	--	--
Unigene8913_All	290	22	1.836	PREDICTED: isoliquiritigenin 2'-O-methyltransferase-like [Glycine max]	--	Isoliquiritigenin 2'-O-methyltransferase OS=Medicago sativa PE=1 SV=1	--	flavonol 3-O-methyltransferase [EC:2.1.1.76]
Unigene4929_All	473	36	1.842	PREDICTED: auxin-induced protein 5NG4-like [Glycine max] >gi|356572922|ref|XP_003554614.1| PREDICTED: auxin-induced protein 5NG4-like [Glycine max]	PREDICTED: Glycine max auxin-induced protein 5NG4-like (LOC100801512), mRNA	Auxin-induced protein 5NG4 OS=Pinus taeda PE=2 SV=1	Permeases of the drug/metabolite transporter (DMT) superfamily	--
Unigene10075_All	315	24	1.8439	--	--	--	--	--
Unigene11144_All	288	22	1.8487	--	--	--	--	--
Unigene10328_All	209	16	1.8528	--	--	--	--	--
Unigene14491_All	235	18	1.8537	Elongation factor 1-alpha [Medicago truncatula] >gi|355514833|gb|AES96456.1| Elongation factor 1-alpha [Medicago truncatula]	Medicago truncatula chromosome 5 clone mth4-39c23, COMPLETE SEQUENCE	--	--	--
Unigene10467_All	248	19	1.8542	--	--	--	--	--
Unigene4909_All	261	20	1.8545	--	--	--	--	--
Unigene11090_All	587	45	1.8553	PREDICTED: uncharacterized protein LOC100820591 [Glycine max]	--	Extensin OS=Nicotiana tabacum GN=HRGPNT3 PE=2 SV=1	--	--
Unigene8956_All	299	23	1.8617	--	Glycine max strain Williams 82 clone GM_WBb0051L20, complete sequence	--	--	--
Unigene10111_All	376	29	1.8666	Pol polyprotein [Medicago truncatula] >gi|355506807|gb|AES87949.1| Pol polyprotein [Medicago truncatula]	Cicer arietinum Ty3-gypsy like Retrotransposon CaRep and partial pol gene for polyprotein including gag and protease, clone pCaEr467	--	Arginine methyltransferase-interacting protein, contains RING Zn-finger	replication factor A1
Unigene7605_All	233	18	1.8696	--	--	--	--	--
Unigene9825_All	440	34	1.8701	--	--	--	--	--
Unigene4800_All	310	24	1.8737	reverse transcriptase family member [Glycine max]	Lotus japonicus genomic DNA, chromosome 3, clone: LjT11M02, TM0690, complete sequence	--	--	--
Unigene7567_All	284	22	1.8748	--	--	--	--	--
Unigene6831_All	555	43	1.8751	PIF-like protein [Medicago truncatula] >gi|355506894|gb|AES88036.1| PIF-like protein [Medicago truncatula]	Lotus japonicus genomic DNA, chromosome 3, clone: LjT33P07, TM0568a, complete sequence	--	--	--
Unigene4876_All	271	21	1.8754	--	--	--	--	--
Unigene8054_All	206	16	1.8797	--	PREDICTED: Glycine max 50S ribosomal protein L4-like (LOC100784680), mRNA	--	--	--
Unigene9786_All	296	23	1.8805	--	Medicago truncatula chromosome 8 clone mth2-174p12, complete sequence	--	--	--
Unigene8869_All	231	18	1.8858	PREDICTED: aluminum-activated malate transporter 2-like [Glycine max]	PREDICTED: Glycine max aluminum-activated malate transporter 2-like (LOC100787221), mRNA	Aluminum-activated malate transporter 7 OS=Arabidopsis thaliana GN=ALMT7 PE=2 SV=1	--	--
Unigene12976_All	218	17	1.8873	--	Lotus japonicus genomic DNA, chromosome 1, clone: LjT19C08, TM0125, complete sequence	--	--	--
Unigene10166_All	282	22	1.8881	--	--	--	--	--
Unigene4814_All	205	16	1.8889	--	Vigna radiata 1-aminocyclopropane-1-carboxylic acid synthase (VRACS7) mRNA, complete cds	--	--	--
Unigene9874_All	205	16	1.8889	--	PREDICTED: Glycine max probable E3 ubiquitin-protein ligase HERC1-like (LOC100778718), mRNA	--	--	--
Unigene10146_All	269	21	1.8893	--	--	--	--	--
Unigene9843_All	256	20	1.8907	--	--	--	--	--
Unigene11030_All	358	28	1.8929	--	--	--	--	--
Unigene4018_All	447	35	1.895	--	--	--	--	--
Unigene4028_All	431	34	1.9092	--	--	--	--	--
Unigene11928_All	253	20	1.9132	--	--	--	--	--
Unigene9500_All	392	31	1.9139	--	--	--	--	--
Unigene4081_All	354	28	1.9142	--	--	--	--	--
Unigene15943_All	252	20	1.9208	--	--	--	--	--
Unigene9878_All	390	31	1.9237	--	--	--	--	--
Unigene11785_All	239	19	1.924	PREDICTED: cytochrome P450 71A6-like [Glycine max]	PREDICTED: Glycine max cytochrome P450 71A6-like (LOC100812283), mRNA	Cytochrome P450 71A8 OS=Mentha piperita GN=CYP71A8 PE=3 SV=1	Cytochrome P450	[EC:1.14.-.-]
Unigene4716_All	327	26	1.9243	--	--	--	--	--
Unigene16140_All	289	23	1.9261	--	Lotus japonicus genomic DNA, chromosome 5, clone: LjT02P23, TM0357, complete sequence	--	--	--
Unigene9793_All	289	23	1.9261	Os05g0475400 [Oryza sativa Japonica Group] >gi|113579382|dbj|BAF17745.1| Os05g0475400 [Oryza sativa Japonica Group]	--	Alanine--glyoxylate aminotransferase 2 homolog 2, mitochondrial OS=Arabidopsis thaliana GN=AGT3 PE=2 SV=2	4-aminobutyrate aminotransferase and related aminotransferases	alanine-glyoxylate transaminase / (R)-3-amino-2-methylpropionate-pyruvate transaminase [EC:2.6.1.44 2.6.1.40]
Unigene2627_All	539	43	1.9307	PREDICTED: L-arabinokinase-like isoform 2 [Glycine max]	PREDICTED: Glycine max L-arabinokinase-like, transcript variant 2 (LOC100787860), mRNA	L-arabinokinase OS=Arabidopsis thaliana GN=ARA1 PE=1 SV=1	--	L-arabinokinase [EC:2.7.1.46]
Unigene6141_All	288	23	1.9328	non-LTR retroelement reverse transcriptase-like [Arabidopsis thaliana]	--	Putative ribonuclease H protein At1g65750 OS=Arabidopsis thaliana GN=At1g65750 PE=3 SV=1	--	--
Unigene9100_All	488	39	1.9341	--	--	--	--	--
Unigene4045_All	237	19	1.9402	--	--	--	--	--
Unigene4469_All	424	34	1.9407	--	--	--	--	--
Unigene71_All	299	24	1.9426	--	--	--	--	--
Unigene15727_All	274	22	1.9432	--	--	--	--	--
Unigene11255_All	298	24	1.9491	--	--	--	--	--
Unigene11733_All	434	35	1.9517	PREDICTED: polygalacturonase-like [Glycine max]	PREDICTED: Glycine max polygalacturonase-like (LOC100782758), mRNA	Polygalacturonase QRT2 OS=Arabidopsis thaliana GN=QRT2 PE=1 SV=2	Endopolygalacturonase	polygalacturonase [EC:3.2.1.15]
Unigene8899_All	372	30	1.9517	--	--	--	--	--
Unigene9005_All	248	20	1.9517	--	--	--	--	--
Unigene6116_All	458	37	1.9551	--	--	--	--	--
Unigene10393_All	235	19	1.9567	--	--	--	--	--
Unigene11854_All	333	27	1.9623	--	--	--	--	--
Unigene8260_All	222	18	1.9623	--	--	--	--	--
Unigene555_All	604	49	1.9634	PREDICTED: uncharacterized protein LOC100818506 [Glycine max]	PREDICTED: Glycine max uncharacterized protein LOC100801859 (LOC100801859), mRNA	--	UTP:GlnB (protein PII) uridylyltransferase	starch phosphorylase [EC:2.4.1.1]
Unigene5980_All	308	25	1.9644	--	--	--	--	--
Unigene11743_All	320	26	1.9664	--	Lotus japonicus genomic DNA, chromosome 6, clone: LjT03K02, TM1763, complete sequence	--	--	--
Unigene4855_All	295	24	1.9689	--	--	--	--	--
Unigene11526_All	319	26	1.9725	Polynucleotidyl transferase, Ribonuclease H fold [Medicago truncatula]	--	--	--	--
Unigene59_All	269	22	1.9793	--	--	--	--	--
Unigene9775_All	269	22	1.9793	--	Lotus japonicus genomic DNA, clone: LjT40J14, TM1926, complete sequence	--	--	--
Unigene4003_All	293	24	1.9824	--	--	--	--	--
Unigene6059_All	427	35	1.9837	pathogenesis-related protein 1-like protein [Volvox carteri f. nagariensis] >gi|300268585|gb|EFJ52765.1| pathogenesis-related protein 1-like protein [Volvox carteri f. nagariensis]	--	Chitin-binding lectin 1 OS=Solanum tuberosum PE=1 SV=2	Endoglucanase	chromodomain-helicase-DNA-binding protein 1 [EC:3.6.4.12]
Unigene9076_All	244	20	1.9837	--	--	--	--	--
Unigene4918_All	317	26	1.985	late embryogenesis abundant protein-like protein [Arabidopsis thaliana] >gi|332642718|gb|AEE76239.1| late embryogenesis abundant protein-like protein [Arabidopsis thaliana]	--	Proline-rich receptor-like protein kinase PERK2 OS=Arabidopsis thaliana GN=PERK2 PE=2 SV=3	Serine/threonine protein kinase	phospholipase D [EC:3.1.4.4]
Unigene15871_All	256	21	1.9853	--	--	--	--	--
Unigene4197_All	256	21	1.9853	--	--	--	--	--
Unigene10815_All	414	34	1.9876	--	--	--	--	--
Unigene10696_All	353	29	1.9882	--	Glycine max strain Williams 82 clone GM_WBb0119F07, complete sequence	--	--	--
Unigene12839_All	365	30	1.9892	--	--	--	--	--
Unigene3995_All	255	21	1.9931	--	--	--	--	--
Unigene3685_All	206	17	1.9972	--	Ammopiptanthus mongolicus galactinol synthase (GolS) gene, promoter region and complete cds	--	--	--
Unigene5803_All	266	22	2.0016	--	--	--	--	--
Unigene11288_All	290	24	2.0029	PREDICTED: uncharacterized protein LOC100815144 [Glycine max]	PREDICTED: Glycine max uncharacterized protein LOC100815144 (LOC100815144), mRNA	--	--	--
Unigene12955_All	326	27	2.0044	--	--	--	--	--
Unigene2267_All	410	34	2.007	S-like RNase [Medicago truncatula]	PREDICTED: Glycine max ribonuclease 2-like (LOC100815624), mRNA	Ribonuclease 2 OS=Arabidopsis thaliana GN=RNS2 PE=2 SV=1	--	ribonuclease T2 [EC:3.1.27.1]
Unigene12987_All	229	19	2.008	--	--	--	--	--
Unigene11237_All	253	21	2.0088	--	--	--	--	--
Unigene13051_All	265	22	2.0092	--	--	--	--	--
Unigene13011_All	264	22	2.0168	--	--	--	--	--
Unigene8933_All	252	21	2.0168	copia LTR rider [Solanum lycopersicum] >gi|133711819|gb|ABO36636.1| copia LTR rider [Solanum lycopersicum]	--	Retrovirus-related Pol polyprotein from transposon TNT 1-94 OS=Nicotiana tabacum PE=2 SV=1	--	--
Unigene12993_All	240	20	2.0168	predicted protein [Populus trichocarpa] >gi|222847134|gb|EEE84681.1| predicted protein [Populus trichocarpa]	--	--	--	--
Unigene9186_All	419	35	2.0216	PREDICTED: hypothetical protein [Vitis vinifera]	PREDICTED: Glycine max uncharacterized protein LOC100305507 (LOC100305507), mRNA	--	--	--
Unigene8104_All	395	33	2.0219	--	PREDICTED: Glycine max potassium transporter 1-like (LOC100798458), mRNA	--	--	--
Unigene10365_All	335	28	2.0228	--	--	--	--	--
Unigene4771_All	263	22	2.0245	--	--	--	--	--
Unigene12908_All	477	40	2.0295	--	PREDICTED: Glycine max dymeclin-like (LOC100815942), mRNA	--	--	--
Unigene11932_All	274	23	2.0315	--	--	--	--	--
Unigene5847_All	381	32	2.0327	--	--	--	--	--
Unigene8246_All	476	40	2.0337	--	Lotus japonicus genomic DNA, chromosome 4, clone: LjT16B11, TM0182, complete sequence	--	--	--
Unigene13685_All	571	48	2.0345	PREDICTED: DUF21 domain-containing protein At1g47330-like [Glycine max]	PREDICTED: Glycine max DUF21 domain-containing protein At1g47330-like (LOC100804572), mRNA	DUF21 domain-containing protein At1g47330 OS=Arabidopsis thaliana GN=CBSDUF7 PE=1 SV=1	--	--
Unigene15880_All	915	77	2.0366	Swarming motility protein ybiA [Medicago truncatula] >gi|355499198|gb|AES80401.1| Swarming motility protein ybiA [Medicago truncatula]	Medicago truncatula chromosome 7 clone mth2-189e2, complete sequence	--	--	--
Unigene4744_All	534	45	2.0395	OSJNBa0081G05.2 [Oryza sativa Japonica Group] >gi|116309213|emb|CAH66305.1| OSIGBa0135K14.2 [Oryza sativa Indica Group] >gi|116309230|emb|CAH66320.1| OSIGBa0150M16.3 [Oryza sativa Indica Group]	--	--	--	threonine dehydratase [EC:4.3.1.19]
Unigene11074_All	320	27	2.042	--	--	--	--	--
Unigene9125_All	320	27	2.042	--	--	--	--	--
Unigene11135_All	237	20	2.0423	--	--	--	--	--
Unigene134_All	284	24	2.0452	PREDICTED: uncharacterized protein LOC100795634 [Glycine max]	Glycine max strain Williams 82 clone GM_WBb0035F18, complete sequence	--	--	--
Unigene11597_All	213	18	2.0452	--	--	--	--	--
Unigene4177_All	201	17	2.0469	PREDICTED: uncharacterized protein LOC100802388 [Glycine max]	--	--	--	--
Unigene2503_All	366	31	2.0499	PREDICTED: LOW QUALITY PROTEIN: conserved oligomeric Golgi complex subunit 3-like [Glycine max]	PREDICTED: Glycine max conserved oligomeric Golgi complex subunit 3-like (LOC100811682), mRNA	--	--	--
Unigene4896_All	483	41	2.0544	Beta-galactosidase [Medicago truncatula] >gi|355486266|gb|AES67469.1| Beta-galactosidase [Medicago truncatula]	--	--	--	--
Unigene11098_All	247	21	2.0576	--	--	--	--	--
Unigene8924_All	247	21	2.0576	--	--	--	--	--
Unigene9848_All	682	58	2.0582	--	Medicago truncatula chromosome 8 clone mth2-2g22, complete sequence	--	--	--
Unigene10191_All	258	22	2.0637	--	--	--	--	--
Unigene4933_All	258	22	2.0637	--	--	--	--	--
Unigene9083_All	222	19	2.0713	--	--	--	--	--
Unigene8571_All	280	24	2.0744	--	--	--	--	--
Unigene193_All	245	21	2.0744	--	--	--	--	--
Unigene9121_All	210	18	2.0744	--	--	--	--	--
Unigene9092_All	268	23	2.077	--	--	--	--	--
Unigene11129_All	361	31	2.0783	--	--	--	--	--
Unigene5423_All	512	44	2.0798	PREDICTED: protein LURP-one-related 12-like [Glycine max]	PREDICTED: Glycine max protein LURP-one-related 12-like (LOC100783735), mRNA	Protein LURP-one-related 5 OS=Arabidopsis thaliana GN=At1g80120 PE=1 SV=1	--	translation initiation factor eIF-2B subunit alpha
Unigene4107_All	221	19	2.0807	--	--	--	--	--
Unigene11634_All	278	24	2.0893	--	--	--	--	--
Unigene11200_All	289	25	2.0936	--	--	--	--	--
Unigene4706_All	242	21	2.1001	PREDICTED: AP2-like ethylene-responsive transcription factor BBM2-like [Glycine max]	PREDICTED: Glycine max AP2-like ethylene-responsive transcription factor BBM2-like (LOC100797584), mRNA	AP2-like ethylene-responsive transcription factor PLT1 OS=Arabidopsis thaliana GN=PLT1 PE=2 SV=1	--	AP2-like factor, ANT lineage
Unigene11581_All	368	32	2.1045	copia-like pol polyprotein [Boechera divaricarpa]	Lotus japonicus genomic DNA, chromosome 2, clone: LjT24O01, TM1688, complete sequence	--	--	--
Unigene9798_All	253	22	2.1045	Integrase core domain containing protein [Solanum demissum]	--	--	--	--
Unigene14094_All	1137	99	2.1073	PREDICTED: uncharacterized protein LOC100791124 [Glycine max]	Lotus japonicus genomic DNA, chromosome 3, clone: LjT42G23, TM0735, complete sequence	--	--	--
Unigene997_All	218	19	2.1093	--	--	--	--	--
Unigene14632_All	344	30	2.1106	--	--	--	--	--
Unigene11172_All	298	26	2.1115	--	--	--	--	--
Unigene8451_All	206	18	2.1147	--	--	--	--	--
Unigene487_All	217	19	2.119	--	Lotus japonicus genomic DNA, chromosome 1, clone: LjT11J24, TM0185, complete sequence	--	--	--
Unigene13066_All	285	25	2.1229	RecName: Full=Formin-like protein 20; Short=AtFH20 >gi|332003816|gb|AED91199.1| actin binding protein [Arabidopsis thaliana]	--	Formin-like protein 20 OS=Arabidopsis thaliana GN=FH20 PE=2 SV=3	--	--
Unigene2163_All	1231	108	2.1233	PREDICTED: uncharacterized protein LOC100789105 [Glycine max]	PREDICTED: Glycine max uncharacterized protein LOC100789105 (LOC100789105), mRNA	DNA-directed RNA polymerase II subunit RPB1 OS=Arabidopsis thaliana GN=RPB205 PE=1 SV=3	--	RNA exonuclease 1 [EC:3.1.-.-]
Unigene13069_All	205	18	2.125	--	--	--	--	--
Unigene15322_All	239	21	2.1265	--	--	--	--	--
Unigene13004_All	329	29	2.1333	--	--	--	--	--
Unigene8872_All	385	34	2.1373	PREDICTED: uncharacterized protein LOC100783177 [Glycine max]	--	--	--	--
Unigene11481_All	203	18	2.146	PREDICTED: auxin-induced protein 5NG4-like [Glycine max]	Medicago truncatula clone mth2-24f21, complete sequence	--	--	--
Unigene15348_All	258	23	2.1575	--	--	--	--	--
Unigene2143_All	1004	90	2.1695	PREDICTED: LON peptidase N-terminal domain and RING finger protein 1-like [Glycine max]	PREDICTED: Glycine max LON peptidase N-terminal domain and RING finger protein 1-like (LOC100797798), mRNA	--	--	--
Unigene12930_All	267	24	2.1754	--	--	--	--	--
Unigene8380_All	289	26	2.1773	H0306F03.15 [Oryza sativa Indica Group]	Vitis vinifera contig VV78X275366.12, whole genome shotgun sequence	Retrovirus-related Pol polyprotein from transposon TNT 1-94 OS=Nicotiana tabacum PE=2 SV=1	--	exopolyphosphatase [EC:3.6.1.11]
Unigene9167_All	366	33	2.1821	PREDICTED: histidine kinase CKI1-like [Glycine max]	PREDICTED: Glycine max histidine kinase CKI1-like (LOC100790376), mRNA	Histidine kinase CKI1 OS=Arabidopsis thaliana GN=CKI1 PE=1 SV=1	--	--
Unigene2142_All	2046	185	2.1883	PREDICTED: LON peptidase N-terminal domain and RING finger protein 1-like [Glycine max]	PREDICTED: Glycine max LON peptidase N-terminal domain and RING finger protein 1-like (LOC100797798), mRNA	E3 ubiquitin-protein ligase PRT1 OS=Arabidopsis thaliana GN=PRT1 PE=2 SV=2	Uncharacterized protein, similar to the N-terminal domain of Lon protease	stress-induced-phosphoprotein 1
Unigene14633_All	276	25	2.1922	--	--	--	--	--
Unigene11185_All	342	31	2.1937	PREDICTED: uncharacterized protein LOC100800496 [Glycine max]	PREDICTED: Glycine max uncharacterized protein LOC100800496 (LOC100800496), mRNA	--	--	--
Unigene9260_All	341	31	2.2001	--	--	--	--	--
Unigene4147_All	209	19	2.2001	--	--	--	--	--
Unigene112_All	241	22	2.2093	--	--	--	Single-stranded DNA-binding protein	--
Unigene12895_All	230	21	2.2097	--	--	--	--	--
Unigene3684_All	219	20	2.2102	--	Ammopiptanthus mongolicus galactinol synthase (GolS) gene, promoter region and complete cds	--	--	--
Unigene9068_All	383	35	2.2116	PREDICTED: uncharacterized protein LOC100783177 [Glycine max]	Medicago truncatula strain A17 clone WTSI_1018-83A6, complete sequence	--	--	--
Unigene11140_All	229	21	2.2194	PREDICTED: 1-aminocyclopropane-1-carboxylate synthase-like [Glycine max]	PREDICTED: Glycine max 1-aminocyclopropane-1-carboxylate synthase CMA101-like (LOC100790271), partial mRNA	1-aminocyclopropane-1-carboxylate synthase 3 OS=Solanum lycopersicum GN=ACS3 PE=1 SV=1	--	1-aminocyclopropane-1-carboxylate synthase [EC:4.4.1.14]
Unigene9911_All	272	25	2.2244	F6N18.1 [Arabidopsis thaliana]	Glycine max strain Williams 82 clone GM_WBa0059L08, complete sequence	--	--	--
Unigene4005_All	261	24	2.2254	--	--	--	--	--
Unigene11538_All	326	30	2.2271	--	--	--	--	--
Unigene5512_All	228	21	2.2291	--	--	--	--	--
Unigene94_All	271	25	2.2326	OSIGBa0153E02-OSIGBa0093I20.3 [Oryza sativa Indica Group]	--	--	--	exopolyphosphatase [EC:3.6.1.11]
Unigene1038_All	390	36	2.234	--	--	--	--	--
Unigene12830_All	379	35	2.235	--	--	--	--	--
Unigene4877_All	292	27	2.2378	--	--	--	--	--
Unigene9868_All	227	21	2.2389	--	--	--	--	--
Unigene4069_All	367	34	2.2421	--	Lotus japonicus genomic DNA, chromosome 4, clone: LjT21D16, TM0157a, complete sequence	--	--	--
Unigene8559_All	280	26	2.2473	--	Medicago truncatula chromosome 6 clone mth2-21l10, complete sequence	--	--	--
Unigene4020_All	204	19	2.2541	PREDICTED: late embryogenesis abundant protein 2-like [Glycine max]	Glycine max seed maturation protein PM30 (PM30), mRNA	Late embryogenesis abundant protein 1 OS=Cicer arietinum PE=2 SV=1	--	--
Unigene11240_All	225	21	2.2588	--	--	--	--	--
Unigene10130_All	257	24	2.2601	--	--	--	--	--
Unigene11621_All	492	46	2.2627	--	--	--	--	--
Unigene1255_All	203	19	2.2652	--	--	--	--	--
Unigene8712_All	287	27	2.2768	--	--	--	--	--
Unigene9704_All	296	28	2.2893	PREDICTED: uncharacterized protein LOC100811625 [Glycine max]	--	--	--	--
Unigene4067_All	359	34	2.2921	--	--	--	--	--
CL3933.Contig1_All	549	52	2.2923	--	PREDICTED: Glycine max transcription factor PIF1-like (LOC100797225), mRNA	--	--	--
Unigene3817_All	380	36	2.2928	E3 ubiquitin-protein ligase COP1 [Medicago truncatula] >gi|355518211|gb|AES99834.1| E3 ubiquitin-protein ligase COP1 [Medicago truncatula]	PREDICTED: Glycine max E3 ubiquitin-protein ligase COP1-like (LOC100813745), mRNA	E3 ubiquitin-protein ligase COP1 OS=Pisum sativum GN=COP1 PE=2 SV=1	--	E3 ubiquitin-protein ligase RFWD2 [EC:6.3.2.19]
Unigene9012_All	285	27	2.2928	--	--	--	--	--
Unigene11119_All	263	25	2.3005	--	Medicago truncatula chromosome 6 clone mth2-57g20, complete sequence	--	--	--
Unigene160_All	441	42	2.3049	PREDICTED: uncharacterized protein LOC100797817 [Glycine max]	--	--	--	--
Unigene12842_All	315	30	2.3049	--	--	--	--	--
Unigene8698_All	366	35	2.3144	--	--	--	--	--
Unigene3926_All	585	56	2.3167	--	PREDICTED: Glycine max lysyl-tRNA synthetase-like (LOC100787720), mRNA	--	--	--
Unigene4737_All	219	21	2.3207	--	--	--	--	--
Unigene14770_All	625	60	2.3234	uncharacterized protein LOC100305849 [Glycine max]	Glycine max uncharacterized LOC100305849 (LOC100305849), mRNA	--	--	--
Unigene11143_All	333	32	2.3257	--	--	--	--	--
Unigene6092_All	333	32	2.3257	PREDICTED: uncharacterized protein LOC100791438 [Glycine max]	PREDICTED: Glycine max uncharacterized protein LOC100791438 (LOC100791438), mRNA	--	--	--
Unigene8563_All	208	20	2.3271	--	Glycine max strain Williams 82 clone GM_WBb0063H09, complete sequence	--	--	--
Unigene1434_All	270	26	2.3305	--	--	--	--	--
Unigene9087_All	321	31	2.3372	--	--	--	--	--
Unigene4118_All	268	26	2.3479	--	--	--	--	--
Unigene14574_All	350	34	2.351	--	--	--	--	--
Unigene8647_All	298	29	2.3552	--	--	--	--	--
Unigene9215_All	226	22	2.3559	--	--	--	--	--
Unigene13031_All	267	26	2.3567	--	--	--	--	--
Unigene4205_All	308	30	2.3573	--	--	--	--	--
Unigene9059_All	308	30	2.3573	--	--	--	--	--
Unigene9514_All	266	26	2.3656	--	--	--	--	--
Unigene1294_All	204	20	2.3727	--	--	--	--	--
Unigene7125_All	275	27	2.3762	PREDICTED: LOW QUALITY PROTEIN: multiple RNA-binding domain-containing protein 1-like [Glycine max]	PREDICTED: Glycine max multiple RNA-binding domain-containing protein 1-like (LOC100796243), mRNA	--	--	multiple RNA-binding domain-containing protein 1
Unigene1373_All	346	34	2.3782	--	--	--	--	--
Unigene9446_All	427	42	2.3805	--	--	--	--	--
Unigene3998_All	315	31	2.3817	--	--	--	--	--
Unigene1516_All	314	31	2.3893	--	--	--	--	--
Unigene4184_All	212	21	2.3973	--	--	--	--	--
Unigene9063_All	212	21	2.3973	RecName: Full=Probable pectinesterase 66; Short=PE 66; AltName: Full=Pectin methylesterase 66; Short=AtPME66; Flags: Precursor	--	Probable pectinesterase 66 OS=Arabidopsis thaliana GN=PME66 PE=2 SV=2	--	pectinesterase [EC:3.1.1.11]
Unigene15972_All	333	33	2.3984	--	--	--	--	--
Unigene49_All	222	22	2.3984	--	--	--	--	--
Unigene12973_All	242	24	2.4002	--	--	--	--	--
Unigene1514_All	402	40	2.4081	PREDICTED: LOW QUALITY PROTEIN: GDSL esterase/lipase At4g10955-like [Glycine max]	--	GDSL esterase/lipase At4g10955 OS=Arabidopsis thaliana GN=At4g10955 PE=2 SV=1	--	--
Unigene11565_All	231	23	2.4097	--	Glycine max cDNA, clone: GMFL01-25-P20	--	--	--
Unigene11179_All	360	36	2.4202	--	--	--	--	--
Unigene692_All	260	26	2.4202	--	--	--	--	--
Unigene11729_All	309	31	2.428	--	--	--	--	--
Unigene9644_All	309	31	2.428	--	--	--	--	--
Unigene11578_All	249	25	2.4299	--	--	--	--	--
Unigene11594_All	367	37	2.4399	--	--	--	--	--
Unigene1194_All	267	27	2.4473	--	--	--	--	--
Unigene127_All	336	34	2.449	--	--	--	--	--
Unigene11493_All	326	33	2.4499	--	--	--	--	--
Unigene8651_All	296	30	2.4529	--	--	--	--	--
Unigene4870_All	286	29	2.454	PREDICTED: uncharacterized protein LOC100777696 [Glycine max]	--	--	--	--
Unigene3980_All	295	30	2.4612	--	--	--	--	--
Unigene1260_All	216	22	2.465	--	--	--	--	--
Unigene9429_All	314	32	2.4664	PREDICTED: probable aquaporin TIP-type alpha-like [Glycine max]	PREDICTED: Glycine max probable aquaporin TIP-type alpha-like (LOC100797632), mRNA	Probable aquaporin TIP-type alpha OS=Phaseolus vulgaris PE=1 SV=1	Glycerol uptake facilitator and related permeases (Major Intrinsic Protein Family)	aquaporin TIP
Unigene106_All	304	31	2.4679	--	--	--	--	--
Unigene3969_All	245	25	2.4695	--	--	--	--	--
Unigene13041_All	235	24	2.4716	PREDICTED: uncharacterized protein LOC100797405 [Glycine max]	Lotus japonicus genomic DNA, chromosome 6, clone: LjT02F19, TM1353, complete sequence	--	--	--
Unigene8697_All	205	21	2.4792	--	--	--	Ribosomal protein L28	--
Unigene11558_All	361	37	2.4805	uncharacterized protein [Arabidopsis thaliana] >gi|332009010|gb|AED96393.1| uncharacterized protein [Arabidopsis thaliana]	Lotus japonicus genomic DNA, chromosome 4, clone: LjT45B04, TM1977, complete sequence	--	--	--
Unigene12918_All	262	27	2.4941	--	--	--	--	--
Unigene5430_All	339	35	2.4987	PP2A regulatory subunit TAP46 [Medicago truncatula] >gi|355491311|gb|AES72514.1| PP2A regulatory subunit TAP46 [Medicago truncatula]	PREDICTED: Glycine max PP2A regulatory subunit TAP46-like (LOC100807894), mRNA	PP2A regulatory subunit TAP46 OS=Arabidopsis thaliana GN=TAP46 PE=1 SV=2	--	--
Unigene7698_All	290	30	2.5036	--	Oryza sativa Japonica Group genomic DNA, chromosome 2, BAC clone:OJ1705_E12	--	--	--
Unigene7288_All	338	35	2.5061	PREDICTED: exportin-7-A-like [Glycine max]	Lotus japonicus genomic DNA, chromosome 1, clone: LjT06I17, TM0017, complete sequence	--	--	--
Unigene1000_All	298	31	2.5176	--	--	--	--	--
Unigene1377_All	230	24	2.5254	--	--	--	--	--
Unigene9698_All	383	40	2.5276	--	--	--	--	--
Unigene1267_All	401	42	2.5348	RNAse H-like protein [Quercus suber]	Glycine max strain Williams 82 clone GM_WBb0060P19, complete sequence	Uncharacterized mitochondrial protein AtMg00810 OS=Arabidopsis thaliana GN=AtMg00810 PE=4 SV=1	--	exopolyphosphatase [EC:3.6.1.11]
Unigene8466_All	496	52	2.5373	Integrase core domain containing protein [Solanum demissum]	--	--	--	exopolyphosphatase [EC:3.6.1.11]
Unigene12921_All	267	28	2.538	--	--	--	--	--
Unigene52_All	257	27	2.5426	--	Lotus japonicus genomic DNA, chromosome 3, clone: LjT44D21, TM0127b, complete sequence	--	--	--
Unigene14466_All	285	30	2.5475	--	--	--	--	--
Unigene8457_All	294	31	2.5519	--	--	--	--	--
Unigene5293_All	360	38	2.5546	PREDICTED: uncharacterized protein LOC100808512 [Glycine max]	PREDICTED: Glycine max uncharacterized protein LOC100808512 (LOC100808512), mRNA	--	--	--
Unigene14881_All	331	35	2.5591	--	PREDICTED: Glycine max polyadenylate-binding protein, cytoplasmic and nuclear-like (LOC100776220), mRNA	--	--	--
Unigene14688_All	321	34	2.5634	--	--	--	--	--
Unigene214_All	244	26	2.5789	--	--	--	--	--
Unigene11492_All	253	27	2.5828	--	--	--	--	--
Unigene7769_All	637	68	2.5835	--	--	--	--	--
Unigene192_All	233	25	2.5967	--	--	--	--	--
Unigene4120_All	233	25	2.5967	--	Medicago truncatula clone mth2-35h1, complete sequence	--	--	--
Unigene14453_All	484	52	2.6002	--	Glycine max strain Williams 82 clone GM_WBa0011H10, complete sequence	--	--	--
Unigene47_All	307	33	2.6015	--	--	--	--	--
Unigene11711_All	279	30	2.6023	WD-40 repeat family protein [Arabidopsis thaliana] >gi|16323188|gb|AAL15328.1| AT5g67320/K8K14_4 [Arabidopsis thaliana] >gi|23506023|gb|AAN28871.1| At5g67320/K8K14_4 [Arabidopsis thaliana] >gi|332010945|gb|AED98328.1| WD-40 repeat family protein [Arabidopsis thaliana]	--	DEAD-box ATP-dependent RNA helicase 42 OS=Arabidopsis thaliana GN=RH42 PE=1 SV=2	Protein implicated in ribosomal biogenesis, Nop56p homolog	RNA-binding protein 39
Unigene14763_All	251	27	2.6034	PREDICTED: dermal papilla-derived protein 6 homolog [Glycine max]	PREDICTED: Glycine max dermal papilla-derived protein 6 homolog (LOC100792556), mRNA	--	--	--
Unigene14593_All	353	38	2.6053	--	--	--	--	--
Unigene8145_All	269	29	2.6091	--	--	--	--	--
Unigene8536_All	343	37	2.6107	--	--	--	--	--
Unigene9236_All	315	34	2.6122	--	--	--	--	--
Unigene7602_All	704	76	2.6127	--	--	--	--	--
Unigene12881_All	305	33	2.6185	--	--	--	--	--
Unigene3581_All	231	25	2.6192	--	--	--	--	--
Unigene1266_All	341	37	2.626	--	--	--	--	--
Unigene50_All	258	28	2.6265	OO_Ba0005L10-OO_Ba0081K17.7 [Oryza officinalis]	--	--	--	5'-3' exoribonuclease 2 [EC:3.1.13.-]
Unigene11211_All	340	37	2.6337	--	--	--	--	--
Unigene1425_All	303	33	2.6358	--	--	--	--	--
Unigene3200_All	422	46	2.6381	PREDICTED: expansin-like B1-like [Glycine max]	PREDICTED: Glycine max expansin-like B1-like (LOC100777427), mRNA	Expansin-like B1 OS=Arabidopsis thaliana GN=EXLB1 PE=2 SV=2	--	--
Unigene11543_All	211	23	2.6381	--	--	--	--	--
Unigene4128_All	266	29	2.6385	PREDICTED: F-box protein At1g60400-like [Glycine max]	--	Putative FBD-associated F-box protein At5g22720 OS=Arabidopsis thaliana GN=At5g22720 PE=2 SV=1	--	--
Unigene9669_All	366	40	2.645	--	--	--	--	--
Unigene1381_All	247	27	2.6455	--	--	--	--	--
Unigene42_All	420	46	2.6506	--	--	--	--	--
Unigene1392_All	483	53	2.6557	TNP1 [Medicago truncatula] >gi|355484054|gb|AES65257.1| TNP1 [Medicago truncatula]	--	--	--	--
Unigene11651_All	246	27	2.6563	--	--	--	--	--
Unigene9581_All	535	59	2.669	AP2-like ethylene-responsive transcription factor BBM [Medicago truncatula] >gi|355499227|gb|AES80430.1| AP2-like ethylene-responsive transcription factor BBM [Medicago truncatula]	PREDICTED: Glycine max AP2-like ethylene-responsive transcription factor BBM2-like (LOC100797584), mRNA	AP2-like ethylene-responsive transcription factor PLT1 OS=Arabidopsis thaliana GN=PLT1 PE=2 SV=1	--	AP2-like factor, ANT lineage
Unigene2048_All	281	31	2.6699	--	--	--	--	--
Unigene14485_All	290	32	2.6705	--	--	--	--	--
Unigene3252_All	244	27	2.678	PREDICTED: probable E3 ubiquitin-protein ligase HERC1-like [Glycine max]	PREDICTED: Glycine max probable E3 ubiquitin-protein ligase HERC4-like, transcript variant 2 (LOC100781488), mRNA	--	--	--
Unigene7510_All	244	27	2.678	--	--	--	--	--
Unigene14652_All	343	38	2.6812	--	--	--	--	--
Unigene1509_All	279	31	2.6891	--	--	--	--	--
Unigene7558_All	207	23	2.6891	PREDICTED: uncharacterized protein LOC100777990 [Glycine max]	PREDICTED: Glycine max uncharacterized protein LOC100777990 (LOC100777990), mRNA	--	--	--
Unigene14495_All	782	87	2.6925	PREDICTED: uncharacterized protein LOC100790056 [Glycine max]	Glycine max strain Williams 82 clone GM_WBb0033D02, complete sequence	--	--	--
Unigene156_All	251	28	2.6998	--	--	--	--	--
Unigene9499_All	241	27	2.7114	--	--	--	--	--
Unigene3152_All	357	40	2.7117	PREDICTED: potassium channel KAT3-like [Glycine max]	PREDICTED: Glycine max potassium channel KAT3-like (LOC100799077), mRNA	Potassium channel KAT3 OS=Arabidopsis thaliana GN=KAT3 PE=1 SV=1	--	--
Unigene7537_All	232	26	2.7122	--	--	--	--	--
Unigene12_All	312	35	2.7149	--	--	--	--	--
Unigene1414_All	517	58	2.7151	Cytochrome c biogenesis protein ccsA [Medicago truncatula] >gi|355496705|gb|AES77908.1| Cytochrome c biogenesis protein ccsA [Medicago truncatula]	--	--	--	--
Unigene1380_All	472	53	2.7175	RecName: Full=Chitin-binding lectin 1; AltName: Full=PL-I; Flags: Precursor	--	Chitin-binding lectin 1 OS=Solanum tuberosum PE=1 SV=2	Opacity protein and related surface antigens	phospholipase D [EC:3.1.4.4]
Unigene6866_All	578	65	2.7216	PREDICTED: hypothetical protein [Vitis vinifera] >gi|297734195|emb|CBI15442.3| unnamed protein product [Vitis vinifera]	Lotus japonicus genomic DNA, chromosome 2, clone: LjT33E11, TM0310b, complete sequence	--	--	--
Unigene1257_All	275	31	2.7282	PREDICTED: uncharacterized protein LOC100819074 [Glycine max]	Medicago truncatula clone mth2-28d22, complete sequence	--	--	--
Unigene15505_All	337	38	2.729	--	--	--	--	--
Unigene11122_All	212	24	2.7398	--	--	--	--	--
Unigene3137_All	203	23	2.742	--	--	--	--	--
Unigene4119_All	229	26	2.7478	--	--	--	--	--
Unigene8659_All	633	72	2.7528	copia-type polyprotein [Glycine max] >gi|225016157|gb|ACN78980.1| copia-type polyprotein [Glycine max]	--	Retrovirus-related Pol polyprotein from transposon TNT 1-94 OS=Nicotiana tabacum PE=2 SV=1	--	5'-3' exoribonuclease 2 [EC:3.1.13.-]
Unigene1424_All	404	46	2.7556	translation elongation factor Tu [Fucus vesiculosus]	Chlamydomonas reinhardtii strain CC-503 cw92 mt+ chloroplast, complete genome	Elongation factor Tu, chloroplastic OS=Chlorokybus atmophyticus GN=tufA PE=3 SV=1	GTPases - translation elongation factors	elongation factor Tu
Unigene4071_All	350	40	2.7659	PREDICTED: bidirectional sugar transporter N3-like [Glycine max]	Medicago truncatula Protein RUPTURED POLLEN GRAIN (MTR_5g067530) mRNA, complete cds	Bidirectional sugar transporter SWEET15 OS=Arabidopsis thaliana GN=SWEET15 PE=2 SV=1	--	--
Unigene11686_All	245	28	2.7659	--	--	--	--	--
Unigene7844_All	487	56	2.7829	--	--	--	--	--
Unigene9457_All	312	36	2.7925	--	--	--	--	--
Unigene1410_All	286	33	2.7925	--	--	--	--	--
Unigene1152_All	233	27	2.8045	--	--	--	--	--
Unigene970_All	224	26	2.8091	--	--	--	--	--
Unigene1177_All	284	33	2.8122	--	--	--	--	--
Unigene11666_All	455	53	2.8191	copia-like retrotransposable element [Arabidopsis thaliana]	PREDICTED: Glycine max uncharacterized LOC100796618 (LOC100796618), miscRNA	Retrovirus-related Pol polyprotein from transposon TNT 1-94 OS=Nicotiana tabacum PE=2 SV=1	--	exopolyphosphatase [EC:3.6.1.11]
Unigene7736_All	557	65	2.8242	retroelement pol polyprotein [Glycine max]	--	Uncharacterized mitochondrial protein AtMg00810 OS=Arabidopsis thaliana GN=AtMg00810 PE=4 SV=1	--	exopolyphosphatase [EC:3.6.1.11]
Unigene9678_All	351	41	2.827	--	--	--	--	--
Unigene8013_All	299	35	2.833	--	--	--	--	--
Unigene548_All	273	32	2.8368	--	--	--	--	--
Unigene1037_All	332	39	2.843	--	--	--	--	--
Unigene8504_All	288	34	2.8571	--	--	--	--	--
Unigene1390_All	220	26	2.8602	--	--	--	--	--
Unigene56_All	329	39	2.8689	--	--	--	--	--
Unigene8560_All	253	30	2.8698	--	--	--	--	--
Unigene1160_All	219	26	2.8732	--	--	--	--	--
Unigene9666_All	529	63	2.8822	--	Medicago truncatula chromosome 7 clone mth2-16i24, complete sequence	--	--	--
Unigene18_All	235	28	2.8836	--	--	--	--	--
Unigene81_All	260	31	2.8856	--	--	--	--	--
Unigene3927_All	451	54	2.8977	--	PREDICTED: Glycine max lysyl-tRNA synthetase-like (LOC100787720), mRNA	--	--	--
Unigene9641_All	324	39	2.9132	--	--	--	--	--
Unigene1440_All	274	33	2.9148	Receptor-like protein kinase [Medicago truncatula]	Medicago truncatula Kinase-like protein (MTR_5g026760) mRNA, complete cds	Probable LRR receptor-like serine/threonine-protein kinase At3g47570 OS=Arabidopsis thaliana GN=At3g47570 PE=1 SV=1	Serine/threonine protein kinase	LRR receptor-like serine/threonine-protein kinase EFR [EC:2.7.11.1]
Unigene1290_All	340	41	2.9184	--	--	--	--	--
Unigene8520_All	265	32	2.9225	PREDICTED: histidine kinase CKI1-like [Glycine max]	PREDICTED: Glycine max histidine kinase CKI1-like (LOC100790376), mRNA	Histidine kinase CKI1 OS=Arabidopsis thaliana GN=CKI1 PE=1 SV=1	FOG: CheY-like receiver	arabidopsis histidine kinase 2/3/4 (cytokinin receptor) [EC:2.7.13.3]
Unigene1488_All	414	50	2.9229	--	--	--	--	--
Unigene7377_All	331	40	2.9247	--	--	--	--	--
Unigene14515_All	273	33	2.9255	--	--	--	--	--
Unigene1007_All	485	59	2.9441	F-box/LRR-repeat protein [Medicago truncatula] >gi|355509361|gb|AES90503.1| F-box/LRR-repeat protein [Medicago truncatula]	--	--	--	--
Unigene8688_All	279	34	2.9493	--	--	--	--	--
Unigene11251_All	311	38	2.9571	--	--	--	--	--
Unigene1508_All	294	36	2.9635	--	--	--	--	--
Unigene14689_All	473	58	2.9676	Ribonuclease H [Medicago truncatula]	--	--	--	--
Unigene4487_All	228	28	2.9721	--	Glycine max clone gmw1-21f22, complete sequence	--	--	--
Unigene7764_All	252	31	2.9772	PREDICTED: uncharacterized protein LOC100800540 [Glycine max]	Glycine max uncharacterized LOC100305849 (LOC100305849), mRNA	--	--	--
Unigene8517_All	332	41	2.9887	--	PREDICTED: Glycine max uncharacterized protein LOC100807358 (LOC100807358), mRNA	--	--	--
Unigene2900_All	202	25	2.9952	--	--	--	--	--
Unigene1438_All	331	41	2.9978	--	--	--	--	--
Unigene119_All	548	68	3.0031	--	--	--	--	--
Unigene7386_All	209	26	3.0107	--	--	--	--	--
Unigene8212_All	586	73	3.0149	--	--	--	--	--
Unigene15940_All	472	59	3.0252	Polynucleotidyl transferase, Ribonuclease H fold [Medicago truncatula]	Oryza glaberrima clone OG_BBa0021D04, complete sequence	--	Transposase and inactivated derivatives	--
Unigene7741_All	710	89	3.0337	cysteine proteinase precursor [Glycine max] >gi|479060|emb|CAA83673.1| cysteine proteinase [Glycine max] >gi|300507422|gb|ADK24076.1| cysteine proteinase [Glycine max] >gi|300507425|gb|ADK24077.1| cysteine proteinase [Glycine max] >gi|1096153|prf||2111244A Cys protease	Glycine max cysteine proteinase (CP3), mRNA >gi|300507424|gb|GU452503.1| Glycine max cultivar Osumi cysteine proteinase (GMCP3) mRNA, complete cds	Probable cysteine proteinase A494 OS=Arabidopsis thaliana GN=At2g21430 PE=2 SV=2	Cysteine protease	cathepsin F [EC:3.4.22.41]
Unigene7438_All	263	33	3.0367	--	--	--	--	--
Unigene11658_All	318	40	3.0442	--	--	--	--	--
Unigene7513_All	293	37	3.0562	--	--	--	--	--
Unigene8717_All	277	35	3.058	--	--	--	--	--
Unigene11643_All	253	32	3.0611	--	--	--	--	--
Unigene1484_All	284	36	3.0678	--	Medicago truncatula clone mth2-17i21, complete sequence	--	--	--
Unigene1085_All	489	62	3.0685	retrotransposon like protein [Arabidopsis thaliana] >gi|7268351|emb|CAB78644.1| retrotransposon like protein [Arabidopsis thaliana]	--	Uncharacterized mitochondrial protein AtMg00810 OS=Arabidopsis thaliana GN=AtMg00810 PE=4 SV=1	--	--
Unigene1074_All	260	33	3.0717	hypothetical protein MTR_1g015310 [Medicago truncatula] >gi|355477972|gb|AES59175.1| hypothetical protein MTR_1g015310 [Medicago truncatula]	--	--	--	--
Unigene1478_All	417	53	3.076	--	--	--	--	--
Unigene7553_All	298	38	3.0861	--	--	--	--	--
Unigene14548_All	258	33	3.0955	--	--	--	--	--
Unigene15283_All	211	27	3.0969	--	Lotus japonicus genomic DNA, chromosome 4, clone: LjT14P20, TM0087, complete sequence	--	--	--
Unigene1093_All	304	39	3.1048	--	--	--	--	--
Unigene14615_All	327	42	3.1085	--	--	--	--	--
Unigene1841_All	442	57	3.121	--	Lotus japonicus genomic DNA, chromosome 2, clone: LjT33E11, TM0310b, complete sequence	--	--	--
Unigene7672_All	279	36	3.1228	--	Medicago truncatula chromosome 6 clone mth2-104a5, complete sequence	--	--	--
Unigene2851_All	720	93	3.126	PREDICTED: transcription factor MYB23-like [Glycine max]	PREDICTED: Glycine max transcription repressor MYB5-like (LOC100777932), mRNA	Myb-related protein 340 OS=Antirrhinum majus GN=MYB340 PE=2 SV=1	Myb superfamily proteins, including transcription factors and mRNA splicing factors	myb proto-oncogene protein, plant
Unigene1322_All	286	37	3.131	--	--	--	--	--
Unigene1099_All	278	36	3.134	--	--	--	--	--
Unigene3300_All	285	37	3.142	--	--	--	--	--
Unigene9665_All	277	36	3.1453	--	--	--	--	--
Unigene11473_All	246	32	3.1482	--	--	--	--	--
Unigene1345_All	222	29	3.1615	--	--	--	--	--
Unigene14474_All	306	40	3.1636	--	--	--	--	--
Unigene14612_All	306	40	3.1636	RNA-directed DNA polymerase (Reverse transcriptase); Chromo; Zinc finger, CCHC-type; Peptidase aspartic, active site; Polynucleotidyl transferase, Ribonuclease H fold [Medicago truncatula]	--	--	Transposase and inactivated derivatives	--
Unigene11523_All	380	50	3.1844	PREDICTED: aluminum-activated malate transporter 2-like [Glycine max]	PREDICTED: Glycine max aluminum-activated malate transporter 2-like (LOC100787221), mRNA	Aluminum-activated malate transporter 1 OS=Arabidopsis thaliana GN=ALMT1 PE=1 SV=1	--	--
Unigene14629_All	281	37	3.1867	--	--	--	--	--
Unigene1917_All	205	27	3.1875	--	--	--	--	--
Unigene11573_All	349	46	3.1899	--	--	--	--	--
Unigene9629_All	362	48	3.209	--	--	--	--	--
Unigene11557_All	474	63	3.2167	--	PREDICTED: Glycine max probable serine/threonine-protein kinase DDB_G0279405-like (LOC100807940), mRNA	--	--	--
Unigene8489_All	262	35	3.233	--	--	--	--	--
Unigene1517_All	269	36	3.2389	F5J5.14 [Arabidopsis thaliana]	Medicago truncatula chromosome 5 clone mte1-84c7, COMPLETE SEQUENCE	Retrovirus-related Pol polyprotein from transposon TNT 1-94 OS=Nicotiana tabacum PE=2 SV=1	--	exopolyphosphatase [EC:3.6.1.11]
Unigene14654_All	500	67	3.243	PREDICTED: uncharacterized protein LOC100802622 [Glycine max]	Lotus japonicus cDNA, clone: LjFL1-032-AB09, HTC	Transcription factor GTE3, chloroplastic OS=Arabidopsis thaliana GN=GTE3 PE=1 SV=1	Transcription factor involved in chromatin remodeling, contains bromodomain	bromodomain-containing protein 3
Unigene14564_All	559	75	3.2471	--	Oryza sativa (indica cultivar-group) cDNA clone:OSIGCPI019F13, full insert sequence	--	--	--
Unigene122_All	380	51	3.2481	copia LTR rider [Solanum lycopersicum] >gi|133711819|gb|ABO36636.1| copia LTR rider [Solanum lycopersicum]	--	Retrovirus-related Pol polyprotein from transposon TNT 1-94 OS=Nicotiana tabacum PE=2 SV=1	--	adenylate isopentenyltransferase (cytokinin synthase)
Unigene7658_All	506	68	3.2524	--	--	--	--	--
Unigene658_All	303	41	3.2748	--	--	--	--	--
Unigene1206_All	236	32	3.2816	--	--	--	--	--
Unigene984_All	1187	161	3.2826	late embryogenesis abundant hydroxyproline-rich glycoprotein [Arabidopsis thaliana] >gi|332644377|gb|AEE77898.1| late embryogenesis abundant hydroxyproline-rich glycoprotein [Arabidopsis thaliana]	--	--	--	--
Unigene9627_All	353	48	3.2909	--	--	--	--	--
Unigene1443_All	375	51	3.2914	PREDICTED: uncharacterized protein LOC100789964 [Glycine max]	Populus trichocarpa clone POP033-J03, complete sequence	--	--	exopolyphosphatase [EC:3.6.1.11]
Unigene7435_All	250	34	3.2914	--	--	--	--	--
Unigene8274_All	536	73	3.2961	--	--	--	--	--
Unigene7437_All	205	28	3.3056	--	--	--	--	--
Unigene15731_All	313	43	3.3248	--	--	--	--	--
Unigene7848_All	315	44	3.3805	--	--	--	--	--
Unigene5072_All	529	74	3.3855	--	--	--	--	--
Unigene11475_All	328	46	3.3941	--	--	--	--	--
Unigene7746_All	328	46	3.3941	--	--	--	--	--
Unigene3190_All	606	85	3.3946	--	--	--	--	--
Unigene1279_All	632	89	3.4081	F-box protein [Medicago truncatula] >gi|355488236|gb|AES69439.1| F-box protein [Medicago truncatula]	--	--	--	--
Unigene7743_All	362	51	3.4096	gag polyprotein [Cicer arietinum]	--	--	--	--
Unigene4956_All	269	38	3.4188	--	--	--	--	--
Unigene14672_All	488	69	3.4219	--	--	--	--	--
Unigene9593_All	261	37	3.4309	H+-transporting two-sector ATPase, alpha/beta subunit, central region [Medicago truncatula]	--	--	--	--
Unigene11559_All	275	39	3.4322	--	--	--	--	--
Unigene9563_All	253	36	3.4437	--	--	--	--	--
Unigene7434_All	280	40	3.4574	--	--	--	--	--
Unigene1500_All	258	37	3.4708	--	--	--	--	--
Unigene14621_All	560	81	3.5006	--	--	--	--	--
Unigene1263_All	318	46	3.5009	--	--	--	--	--
Unigene7436_All	318	46	3.5009	--	--	--	--	--
Unigene1476_All	316	46	3.523	--	--	--	--	--
Unigene1415_All	233	34	3.5316	--	--	--	--	--
Unigene2960_All	231	34	3.5621	hypothetical protein MTR_8g023650 [Medicago truncatula] >gi|355521510|gb|AET01964.1| hypothetical protein MTR_8g023650 [Medicago truncatula]	--	--	--	--
Unigene7464_All	406	60	3.5766	--	--	--	--	--
Unigene8503_All	250	37	3.5818	--	--	--	--	--
Unigene14445_All	269	40	3.5987	--	--	--	--	--
Unigene1482_All	410	61	3.6007	--	--	--	--	--
Unigene9480_All	207	31	3.6244	--	--	--	--	--
Unigene14460_All	367	55	3.6269	--	--	--	--	--
Unigene7392_All	259	39	3.6443	Lipase [Medicago truncatula] >gi|355524848|gb|AET05302.1| Lipase [Medicago truncatula]	Medicago truncatula Lipase (MTR_8g103850) mRNA, complete cds	--	--	--
Unigene10924_All	491	74	3.6475	RNA-directed DNA polymerase (Reverse transcriptase); Zinc finger, CCHC-type; Peptidase aspartic, active site; Retrotransposon gag protein [Medicago truncatula]	--	--	--	--
Unigene15779_All	384	58	3.6554	--	--	--	--	--
Unigene986_All	238	36	3.6607	--	--	--	--	--
Unigene7797_All	634	96	3.6646	--	--	--	--	--
Unigene7247_All	429	66	3.7233	--	--	--	--	--
Unigene1196_All	227	35	3.7315	--	--	--	--	--
Unigene9605_All	277	43	3.7569	--	--	--	--	--
Unigene7634_All	558	87	3.7734	PREDICTED: jasmonate O-methyltransferase-like [Glycine max]	PREDICTED: Glycine max jasmonate O-methyltransferase-like (LOC100776956), mRNA	Jasmonate O-methyltransferase OS=Arabidopsis thaliana GN=JMT PE=1 SV=3	--	jasmonate O-methyltransferase [EC:2.1.1.141]
Unigene9572_All	250	39	3.7754	--	Medicago tornata isolate L0750D FTLc gene, partial sequence	Protein HEADING DATE 3B OS=Oryza sativa subsp. japonica GN=HD3B PE=2 SV=1	--	--
Unigene8172_All	442	69	3.7781	--	M.truncatula DNA sequence from clone MTH2-95K22 on chromosome 3, complete sequence	--	--	--
Unigene7500_All	280	44	3.8031	--	--	--	--	--
Unigene14499_All	399	63	3.8213	--	--	--	--	--
Unigene7494_All	320	51	3.8571	--	--	--	--	--
Unigene1707_All	294	47	3.869	--	Lotus japonicus genomic DNA, chromosome 1, clone: LjT43N05, TM0178, complete sequence	--	--	--
Unigene7652_All	275	44	3.8723	--	--	--	--	--
Unigene8102_All	250	40	3.8723	--	--	--	--	--
Unigene7768_All	206	33	3.8769	--	--	--	--	--
Unigene7566_All	292	47	3.8955	--	--	--	--	--
Unigene9529_All	277	45	3.9317	PREDICTED: bidirectional sugar transporter N3-like [Glycine max]	PREDICTED: Glycine max bidirectional sugar transporter N3-like (LOC100794159), mRNA	Bidirectional sugar transporter N3 OS=Medicago truncatula GN=N3 PE=2 SV=1	--	--
Unigene8131_All	201	33	3.9734	--	--	--	--	--
Unigene15279_All	522	86	3.9872	PREDICTED: two-component response regulator-like PRR95-like [Glycine max]	PREDICTED: Glycine max two-component response regulator-like PRR95-like (LOC100779346), mRNA	--	--	--
Unigene9549_All	422	70	4.0145	--	--	--	--	--
Unigene1843_All	265	44	4.0184	--	--	--	--	--
Unigene7572_All	349	58	4.022	--	--	--	--	--
Unigene1875_All	385	64	4.0231	--	--	--	--	--
Unigene7540_All	288	48	4.0336	--	--	--	--	--
Unigene9489_All	270	45	4.0336	PREDICTED: pectinesterase 2-like, partial [Glycine max]	PREDICTED: Glycine max pectinesterase 2-like (LOC100793904), miscRNA	Pectinesterase 2 OS=Citrus sinensis GN=PECS-2.1 PE=2 SV=1	Pectin methylesterase	pectinesterase [EC:3.1.1.11]
Unigene1342_All	210	35	4.0336	--	--	--	--	--
Unigene6753_All	215	36	4.0524	--	--	--	--	--
Unigene14723_All	454	77	4.1047	--	--	--	--	--
Unigene9488_All	678	115	4.105	PREDICTED: histidine kinase CKI1-like [Glycine max]	Medicago truncatula Hybrid signal transduction histidine kinase I (MTR_1g087130) mRNA, complete cds	Histidine kinase CKI1 OS=Arabidopsis thaliana GN=CKI1 PE=1 SV=1	--	--
Unigene3057_All	251	43	4.1461	--	--	--	--	--
Unigene3244_All	251	43	4.1461	--	Medicago truncatula clone mth2-20f2, complete sequence	--	--	--
Unigene7708_All	297	51	4.1558	--	--	--	--	--
Unigene9595_All	323	56	4.1959	--	--	--	--	--
Unigene7323_All	333	58	4.2153	--	--	--	--	--
Unigene5076_All	212	37	4.2239	--	--	--	--	--
Unigene14811_All	423	74	4.2338	--	--	--	--	--
Unigene7262_All	290	51	4.2561	--	--	--	--	--
Unigene2808_All	358	63	4.2589	PREDICTED: histidine kinase CKI1-like [Glycine max]	PREDICTED: Glycine max histidine kinase CKI1-like (LOC100790376), mRNA	Histidine kinase CKI1 OS=Arabidopsis thaliana GN=CKI1 PE=1 SV=1	Signal transduction histidine kinase	arabidopsis histidine kinase 2/3/4 (cytokinin receptor) [EC:2.7.13.3]
Unigene7368_All	314	56	4.3162	PREDICTED: probable glycerophosphoryl diester phosphodiesterase 3-like [Glycine max]	PREDICTED: Glycine max probable glycerophosphoryl diester phosphodiesterase 3-like (LOC100802517), mRNA	Probable glycerophosphoryl diester phosphodiesterase 2 OS=Arabidopsis thaliana GN=GPDL2 PE=1 SV=3	--	--
Unigene2799_All	481	86	4.3271	--	--	--	--	--
Unigene4516_All	549	99	4.3642	--	--	--	--	--
Unigene5596_All	438	79	4.3651	--	--	--	--	--
Unigene9532_All	271	49	4.3759	--	--	--	--	--
Unigene9608_All	237	43	4.391	--	--	--	--	--
Unigene1892_All	253	46	4.4003	--	--	--	--	--
Unigene3118_All	317	58	4.428	--	--	--	--	--
CL2621.Contig1_All	1389	255	4.4431	flowering locus T-like protein 4 [Glycine max] >gi|312147011|dbj|BAJ33494.1| flowering locus T [Glycine max]	Glycine max GmFT5a mRNA for flowering locus T, complete cds	Protein FLOWERING LOCUS T OS=Arabidopsis thaliana GN=FT PE=1 SV=2	--	--
Unigene1708_All	276	51	4.472	--	--	--	--	--
Unigene3088_All	210	39	4.4946	PREDICTED: probable E3 ubiquitin-protein ligase HERC1-like [Glycine max]	PREDICTED: Glycine max probable E3 ubiquitin-protein ligase HERC1-like (LOC100778718), mRNA	--	--	--
Unigene8204_All	423	79	4.5199	tonoplast intrinsic protein alpha TIP [Arachis hypogaea]	PREDICTED: Glycine max probable aquaporin TIP-type alpha-like (LOC100814469), mRNA	Probable aquaporin TIP-type alpha OS=Phaseolus vulgaris PE=1 SV=1	--	aquaporin TIP
Unigene1962_All	347	65	4.5334	--	--	--	--	--
Unigene8135_All	517	97	4.5407	lactoylglutathione lyase [Arachis hypogaea]	Arachis hypogaea clone 1X57 lactoylglutathione lyase mRNA, partial cds	--	--	glyoxylase I family protein
Unigene8111_All	437	82	4.5413	--	--	--	--	--
Unigene1906_All	345	65	4.5597	--	--	--	--	--
Unigene3355_All	821	155	4.5691	--	Lotus japonicus genomic DNA, chromosome 3, clone: LjT22B13, TM1752, complete sequence	--	--	--
Unigene5071_All	540	102	4.5714	--	--	--	--	--
Unigene3167_All	269	51	4.5884	--	--	--	--	--
Unigene9642_All	348	66	4.59	--	--	--	--	--
Unigene16182_All	725	140	4.6734	polyprotein [Ananas comosus]	Medicago truncatula chromosome 2 BAC clone mte1-50e22, complete sequence	--	Transposase and inactivated derivatives	--
Unigene3094_All	387	75	4.6902	--	--	--	--	--
Unigene2908_All	505	98	4.6965	--	--	--	--	--
Unigene7358_All	308	60	4.7146	hypothetical protein MTR_4g083930 [Medicago truncatula] >gi|355508927|gb|AES90069.1| hypothetical protein MTR_4g083930 [Medicago truncatula]	M.truncatula DNA sequence from clone MTH2-172I10 on chromosome 3, complete sequence	--	--	--
Unigene2109_All	384	75	4.7269	--	--	--	--	--
Unigene15552_All	592	116	4.7422	--	--	--	--	--
Unigene3294_All	374	74	4.7885	--	--	--	--	--
Unigene5386_All	1348	270	4.8475	PREDICTED: protein TIFY 6B-like [Glycine max]	PREDICTED: Glycine max protein TIFY 6B-like (LOC100807288), mRNA	Protein TIFY 6B OS=Arabidopsis thaliana GN=TIFY6B PE=1 SV=1	--	jasmonate ZIM domain-containing protein
Unigene7541_All	304	61	4.8562	--	--	--	--	--
Unigene2955_All	472	95	4.8711	PREDICTED: potassium transporter 1-like [Glycine max]	PREDICTED: Glycine max potassium transporter 1-like (LOC100798458), mRNA	Potassium transporter 1 OS=Arabidopsis thaliana GN=POT1 PE=1 SV=2	--	KUP system potassium uptake protein
Unigene7316_All	243	49	4.8802	--	--	--	--	--
Unigene8099_All	584	118	4.89	--	--	--	--	--
Unigene2066_All	237	48	4.9016	--	--	--	--	--
Unigene2977_All	401	82	4.9489	--	--	--	--	--
Unigene7268_All	254	52	4.9547	Ribonuclease H [Medicago truncatula]	--	Putative ribonuclease H protein At1g65750 OS=Arabidopsis thaliana GN=At1g65750 PE=3 SV=1	--	--
Unigene3231_All	263	54	4.9691	--	--	--	--	--
Unigene4522_All	568	117	4.9852	--	--	--	--	--
Unigene14171_All	349	72	4.9929	--	--	--	--	--
Unigene4534_All	213	44	4.9994	--	--	--	--	--
Unigene8065_All	235	49	5.0463	--	PREDICTED: Glycine max uncharacterized protein LOC100781669, transcript variant 2 (LOC100781669), mRNA	--	--	--
Unigene14813_All	981	205	5.0574	PREDICTED: uncharacterized protein LOC100790056 [Glycine max]	M.truncatula DNA sequence from clone MTH2-173K16 on chromosome 3, complete sequence	--	--	--
Unigene3957_All	421	89	5.1162	--	--	--	--	--
Unigene3328_All	331	70	5.1182	--	--	--	--	--
Unigene8080_All	390	83	5.1506	--	--	--	--	--
Unigene15377_All	677	145	5.1835	--	--	--	--	--
Unigene4604_All	382	82	5.1951	--	--	--	--	--
Unigene2739_All	288	62	5.2101	hypothetical protein VITISV_000598 [Vitis vinifera]	--	--	--	--
Unigene1939_All	934	206	5.3378	--	Musa balbisiana BAC contig MBP-32N20c, complete sequence	--	--	--
Unigene12585_All	847	189	5.4003	--	--	--	--	--
Unigene3106_All	313	70	5.4125	--	Medicago truncatula clone mth2-78c5, complete sequence	--	--	--
Unigene13493_All	406	93	5.5437	--	Solanum lycopersicum chromosome 9 clone C09SLf0060H24, complete sequence	--	--	--
Unigene5074_All	461	106	5.5648	--	--	--	--	--
Unigene8086_All	295	68	5.5787	--	--	--	--	--
Unigene12557_All	333	77	5.5962	--	--	--	--	--
Unigene2948_All	272	63	5.6055	PREDICTED: uncharacterized protein LOC100776129 [Glycine max]	PREDICTED: Glycine max uncharacterized protein LOC100775497 (LOC100775497), mRNA	--	--	--
Unigene13683_All	319	74	5.6142	--	--	--	--	--
Unigene2795_All	860	200	5.6283	--	--	--	--	--
Unigene2052_All	1353	315	5.6345	PREDICTED: agamous-like MADS-box protein AGL8-like [Glycine max]	PREDICTED: Glycine max agamous-like MADS-box protein AGL8 homolog (LOC100820188), mRNA	Agamous-like MADS-box protein AGL8 homolog OS=Solanum tuberosum PE=2 SV=1	Regulator of arginine metabolism and related MADS box-containing transcription factors	MADS-box transcription factor, plant
Unigene8027_All	208	49	5.7013	PREDICTED: uncharacterized protein LOC100804573 [Glycine max]	--	--	--	--
Unigene2978_All	355	84	5.7266	1-aminocyclopropane-1-carboxylate synthase [Medicago truncatula] >gi|355512870|gb|AES94493.1| 1-aminocyclopropane-1-carboxylate synthase [Medicago truncatula]	Vigna radiata 1-aminocyclopropane-1-carboxylic acid synthase (VRACS6) mRNA, complete cds	1-aminocyclopropane-1-carboxylate synthase CMA101 OS=Cucurbita maxima GN=ACS2 PE=2 SV=1	Aspartate/tyrosine/aromatic aminotransferase	1-aminocyclopropane-1-carboxylate synthase [EC:4.4.1.14]
Unigene3831_All	405	96	5.7367	PREDICTED: mitochondrial chaperone BCS1-like isoform 4 [Glycine max]	Vitis vinifera contig VV78X188132.3, whole genome shotgun sequence	--	ATP-dependent Zn proteases	mitochondrial chaperone BCS1
Unigene5073_All	472	112	5.7427	--	--	--	--	--
Unigene5025_All	250	60	5.8084	--	--	--	--	--
Unigene8241_All	387	93	5.8159	--	--	--	--	--
Unigene4372_All	764	184	5.8286	--	Medicago truncatula clone mth2-36c19, complete sequence	--	--	--
Unigene8198_All	355	87	5.9311	--	--	--	--	--
Unigene4596_All	361	90	6.0336	--	--	--	--	--
Unigene15306_All	445	112	6.0912	Protein argonaute 4A [Medicago truncatula] >gi|355487401|gb|AES68604.1| Protein argonaute 4A [Medicago truncatula]	--	--	--	--
Unigene10898_All	974	254	6.3113	--	Lotus japonicus cDNA, clone: LjFL2-021-CG04, HTC	--	--	--
Unigene4409_All	226	59	6.3181	--	--	--	--	--
Unigene14886_All	203	53	6.3186	--	Glycine max DNA, BAC clone: WBb35C13, complete sequence	--	--	--
Unigene15379_All	497	131	6.3791	--	--	--	--	--
Unigene3004_All	674	181	6.4992	--	--	--	--	--
Unigene15336_All	204	55	6.5249	--	Oryza sativa microsatellite MRG5350 containing (GAA)X9, genomic sequence	--	--	--
Unigene2883_All	760	205	6.5281	PREDICTED: histidine kinase CKI1-like [Glycine max]	PREDICTED: Glycine max histidine kinase CKI1-like (LOC100790376), mRNA	Histidine kinase CKI1 OS=Arabidopsis thaliana GN=CKI1 PE=1 SV=1	--	--
Unigene15467_All	314	85	6.5514	--	--	--	--	--
Unigene5086_All	1763	478	6.5617	ferritin 2 [Lupinus luteus] >gi|289546511|gb|ADD10133.1| ferritin 2 [Lupinus luteus]	Lupinus luteus ferritin 1 (Fer1) mRNA, complete cds	Ferritin-3, chloroplastic OS=Vigna unguiculata PE=2 SV=1	Ferritin-like protein	ferritin heavy chain [EC:1.16.3.1]
Unigene14907_All	1056	289	6.6233	nucleoporin [Lotus japonicus] >gi|83423284|emb|CAI64811.1| nucleoporin [Lotus japonicus]	--	--	--	--
Unigene4393_All	295	82	6.7272	--	--	--	--	--
Unigene8029_All	335	94	6.7909	--	--	--	--	--
Unigene15586_All	555	156	6.8026	Ribosomal protein-like protein [Medicago truncatula] >gi|355498139|gb|AES79342.1| Ribosomal protein-like protein [Medicago truncatula]	Medicago truncatula Ribosomal protein-like protein (MTR_6g079030) mRNA, complete cds	--	--	--
Unigene2864_All	331	94	6.873	PREDICTED: two-component response regulator ARR2-like [Glycine max]	--	--	--	--
Unigene14222_All	210	60	6.9147	--	PREDICTED: Glycine max protein TIF31 homolog (LOC100784117), mRNA	--	--	--
Unigene6875_All	298	86	6.9843	--	--	--	--	--
Unigene4474_All	378	110	7.0428	--	--	--	--	--
Unigene15501_All	381	113	7.1779	--	--	--	--	--
Unigene4434_All	401	121	7.3027	--	--	--	--	--
Unigene5038_All	743	226	7.3614	PREDICTED: alpha-galactosidase-like [Glycine max]	PREDICTED: Glycine max alpha-galactosidase-like (LOC100815682), mRNA	Alpha-galactosidase OS=Cyamopsis tetragonoloba PE=1 SV=1	--	alpha-galactosidase [EC:3.2.1.22]
Unigene3738_All	962	294	7.3963	--	--	--	--	--
Unigene10721_All	469	145	7.4824	--	--	--	--	--
Unigene13927_All	330	106	7.7738	--	--	--	--	--
Unigene14962_All	475	154	7.8464	Multiple C2 and transmembrane domain-containing protein [Medicago truncatula]	--	--	--	--
Unigene8067_All	261	85	7.8817	hypothetical protein MTR_2g038230 [Medicago truncatula] >gi|355484145|gb|AES65348.1| hypothetical protein MTR_2g038230 [Medicago truncatula]	--	--	--	--
Unigene14084_All	856	281	7.9447	--	PREDICTED: Glycine max probable LRR receptor-like serine/threonine-protein kinase At5g48740-like (LOC100812804), mRNA	--	--	--
Unigene14802_All	230	76	7.997	--	--	--	--	--
Unigene14845_All	280	93	8.0384	--	Medicago truncatula strain cultivar Jemalong A17 clone mte1-53j20, complete sequence	--	--	--
Unigene15254_All	332	111	8.0915	seed maturation protein PM30 [Glycine max] >gi|4838147|gb|AAD30864.1|AF117884_1 seed maturation protein PM30 [Glycine max]	PREDICTED: Glycine max late embryogenesis abundant protein 2-like (LOC100792231), mRNA	Late embryogenesis abundant protein 2 OS=Cicer arietinum PE=2 SV=1	--	--
Unigene5561_All	229	77	8.1376	--	Ammopiptanthus mongolicus clone F19 cold-induced mRNA	--	--	--
Unigene15282_All	284	96	8.1808	non-LTR retroelement reverse transcriptase-like [Arabidopsis thaliana]	--	Putative ribonuclease H protein At1g65750 OS=Arabidopsis thaliana GN=At1g65750 PE=3 SV=1	--	--
Unigene15567_All	354	120	8.2039	--	--	--	--	--
Unigene14928_All	227	77	8.2093	RecName: Full=Isoflavone 2'-hydroxylase; AltName: Full=CYP GE-3; AltName: Full=Cytochrome P450 81E1; AltName: Full=Cytochrome P450 91A4 >gi|2443348|dbj|BAA22422.1| cytochrome P450 [Glycyrrhiza echinata]	Cicer arietinum mRNA for a cytochrome P450 monooxygenase	Isoflavone 2'-hydroxylase OS=Glycyrrhiza echinata GN=CYP81E1 PE=1 SV=2	--	[EC:1.14.-.-]
Unigene3575_All	224	77	8.3193	PREDICTED: isoflavone 2'-hydroxylase-like [Glycine max]	Cicer arietinum mRNA for cytochrome P450	Isoflavone 2'-hydroxylase OS=Glycyrrhiza echinata GN=CYP81E1 PE=1 SV=2	--	--
Unigene735_All	232	81	8.4497	--	--	--	--	--
Unigene15461_All	412	149	8.7525	--	--	--	--	--
Unigene3532_All	324	118	8.8141	--	--	--	--	--
Unigene469_All	475	173	8.8145	--	--	--	--	--
Unigene12206_All	248	92	8.978	--	--	--	--	--
Unigene15386_All	318	120	9.1327	--	--	--	--	--
Unigene6839_All	222	84	9.1573	--	--	--	--	--
Unigene3603_All	287	110	9.2759	--	--	--	--	--
Unigene3815_All	476	183	9.3044	--	--	--	--	--
Unigene15073_All	407	157	9.3357	--	--	--	--	--
Unigene14099_All	1197	472	9.5431	cytochrome P450 [Glycyrrhiza echinata]	Glycyrrhiza echinata CYP81E1 mRNA for cytochrome P450, complete cds, clone:CYP Ge-3	Isoflavone 2'-hydroxylase OS=Glycyrrhiza echinata GN=CYP81E1 PE=1 SV=2	Cytochrome P450	[EC:1.14.-.-]
Unigene675_All	678	268	9.5664	unknown [Arachis hypogaea]	--	--	--	--
Unigene15041_All	549	219	9.6542	uncharacterized protein [Arabidopsis thaliana] >gi|332658628|gb|AEE84028.1| uncharacterized protein [Arabidopsis thaliana]	Medicago truncatula strain A17 clone mth2-156k5, complete sequence	--	--	--
Unigene14866_All	376	150	9.6549	--	--	--	--	--
Unigene3554_All	597	245	9.932	RNA-directed DNA polymerase (Reverse transcriptase); Ribonuclease H [Medicago truncatula]	--	--	--	--
Unigene15000_All	342	147	10.4024	PREDICTED: pectinesterase 2-like [Glycine max] >gi|356496348|ref|XP_003517030.1| PREDICTED: pectinesterase 2-like [Glycine max]	PREDICTED: Glycine max pectinesterase 2-like (LOC100783964), mRNA	Pectinesterase 2 OS=Citrus sinensis GN=PECS-2.1 PE=2 SV=1	--	pectinesterase [EC:3.1.1.11]
Unigene12238_All	425	206	11.7306	--	Triticum aestivum cultivar Chinese Spring clone BAC 36I14, complete sequence	--	--	--
Unigene5265_All	1015	556	13.2572	PREDICTED: uncharacterized protein LOC100816531 [Glycine max]	PREDICTED: Glycine max uncharacterized protein LOC100816531 (LOC100816531), mRNA	--	--	--
Unigene13970_All	366	201	13.291	--	Ammopiptanthus mongolicus clone Am09 microsatellite sequence	--	--	--
Unigene5192_All	1992	1104	13.4129	PREDICTED: uncharacterized protein LOC100785636 [Glycine max]	PREDICTED: Glycine max uncharacterized protein LOC100817056 (LOC100817056), mRNA	--	--	--
Unigene10814_All	643	366	13.7757	PREDICTED: uncharacterized protein LOC100845673 [Brachypodium distachyon]	--	--	--	--
Unigene531_All	243	155	15.4372	--	--	--	--	--
Unigene6940_All	371	255	16.6345	--	--	--	--	--
Unigene850_All	405	298	17.8076	--	--	--	--	--
Unigene12215_All	324	252	18.8234	--	--	--	--	--
Unigene13738_All	267	210	19.0349	--	--	--	--	--
Unigene7219_All	226	183	19.5968	--	--	--	--	--
Unigene5078_All	618	555	21.7344	--	PREDICTED: Glycine max uncharacterized protein LOC100777000, transcript variant 2 (LOC100777000), mRNA	--	--	--
Unigene13350_All	207	193	22.5647	PREDICTED: cytochrome P450 83B1-like [Glycine max]	Medicago truncatula Cytochrome P450 2E1 (MTR_7g012860) mRNA, partial cds	Cytochrome P450 71B10 OS=Arabidopsis thaliana GN=CYP71B10 PE=3 SV=1	--	[EC:1.14.-.-]
Unigene12612_All	1186	1284	26.2014	PREDICTED: uncharacterized protein LOC100799984 [Glycine max]	PREDICTED: Glycine max uncharacterized protein LOC100799984 (LOC100799984), mRNA	DnaJ protein homolog 1 (Fragment) OS=Allium porrum GN=DNAJ1 PE=2 SV=1	DnaJ-class molecular chaperone with C-terminal Zn finger domain	DnaJ homolog subfamily B member 4
Unigene5284_All	770	885	27.8161	--	--	--	--	--
Unigene13219_All	706	853	29.2407	Dehydrin [Medicago truncatula] >gi|355493026|gb|AES74229.1| Dehydrin [Medicago truncatula]	Glycine max cDNA, clone: GMFL01-24-B22	Late embryogenesis abundant protein OS=Raphanus sativus PE=2 SV=1	--	--
Unigene5578_All	250	305	29.5259	--	--	--	--	--
Unigene5439_All	760	1497	47.6707	PREDICTED: uncharacterized protein LOC100817868 [Glycine max]	--	--	--	--
