# Supplementary material for: De novo sequencing and transcriptome analysis of the desert shrub, Ammopiptanthus mongolicus, during cold acclimation using Illumina/Solexa
Source: BMC Genomics. 2013 Jul 18;14:488. doi: 10.1186/1471-2164-14-488 (PMC3728141; doi:10.1186/1471-2164-14-488)
Supplement: Additional file 3 — GO enrichment analysis. The list of the GO enrichment analysis results. GO terms with a corrected p value ≤ 0.05 were defined as significantly enriched in DEGs. [file 1471-2164-14-488-S3.xlsx]

## Sheet: Sheet1
Additional file 3. GO enrichment analysis (p value≦0.05)
Gene Ontology term	Cluster frequency	Genome frequency of use	Corrected P-value
Cellular component
cell wall (view genes)	119 out of 5570 genes, 2.1%	200 out of 14095 genes, 1.4%	1.42e-06
plastid (view genes)	922 out of 5570 genes, 16.6%	2038 out of 14095 genes, 14.5%	1.5e-06
chloroplast (view genes)	215 out of 5570 genes, 3.9%	404 out of 14095 genes, 2.9%	2.17e-06
chloroplast part (view genes)	206 out of 5570 genes, 3.7%	387 out of 14095 genes, 2.7%	4.3e-06
plastid thylakoid (view genes)	182 out of 5570 genes, 3.3%	337 out of 14095 genes, 2.4%	7.24e-06
organelle subcompartment (view genes)	182 out of 5570 genes, 3.3%	337 out of 14095 genes, 2.4%	7.24e-06
thylakoid (view genes)	203 out of 5570 genes, 3.6%	383 out of 14095 genes, 2.7%	8.42e-06
chloroplast thylakoid (view genes)	177 out of 5570 genes, 3.2%	328 out of 14095 genes, 2.3%	1.19e-05
extracellular region (view genes)	125 out of 5570 genes, 2.2%	221 out of 14095 genes, 1.6%	3.61e-05
plastid part (view genes)	416 out of 5570 genes, 7.5%	876 out of 14095 genes, 6.2%	9.07e-05
plastid stroma (view genes)	186 out of 5570 genes, 3.3%	368 out of 14095 genes, 2.6%	0.00179
external encapsulating structure (view genes)	216 out of 5570 genes, 3.9%	441 out of 14095 genes, 3.1%	0.0052
intrinsic to membrane (view genes)	763 out of 5570 genes, 13.7%	1746 out of 14095 genes, 12.4%	0.01558
cell periphery (view genes)	251 out of 5570 genes, 4.5%	528 out of 14095 genes, 3.7%	0.01627
Molecular function
xidoreductase activity (view genes)	830 out of 7329 genes, 11.3%	1757 out of 18748 genes, 9.4%	9.19e-11
molecular transducer activity (view genes)	336 out of 7329 genes, 4.6%	702 out of 18748 genes, 3.7%	0.00044
motor activity (view genes)	85 out of 7329 genes, 1.2%	144 out of 18748 genes, 0.8%	0.00046
carboxylesterase activity (view genes)	88 out of 7329 genes, 1.2%	155 out of 18748 genes, 0.8%	0.00284
carboxylic ester hydrolase activity (view genes)	88 out of 7329 genes, 1.2%	155 out of 18748 genes, 0.8%	0.00284
transferase activity, transferring nitrogenous groups (view genes)	38 out of 7329 genes, 0.5%	56 out of 18748 genes, 0.3%	0.0059
oxidoreductase activity, acting on the CH-CH group of donors (view genes)	210 out of 7329 genes, 2.9%	429 out of 18748 genes, 2.3%	0.00841
oxidoreductase activity, acting on paired donors, with incorporation or reduction of molecular oxygen (view genes)	99 out of 7329 genes, 1.4%	184 out of 18748 genes, 1.0%	0.01667
oxidoreductase activity, acting on the CH-CH group of donors, NAD or NADP as acceptor (view genes)	191 out of 7329 genes, 2.6%	390 out of 18748 genes, 2.1%	0.0191
iron ion binding (view genes)	151 out of 7329 genes, 2.1%	301 out of 18748 genes, 1.6%	0.02681
glucosidase activity (view genes)	56 out of 7329 genes, 0.8%	95 out of 18748 genes, 0.5%	0.03322
cofactor binding (view genes)	133 out of 7329 genes, 1.8%	262 out of 18748 genes, 1.4%	0.03639
Biological process
zyme linked receptor protein signaling pathway (view genes)	85 out of 5816 genes, 1.5%	116 out of 14659 genes, 0.8%	1.98e-10
cell surface receptor linked signaling pathway (view genes)	100 out of 5816 genes, 1.7%	160 out of 14659 genes, 1.1%	4.29e-06
external encapsulating structure organization (view genes)	93 out of 5816 genes, 1.6%	166 out of 14659 genes, 1.1%	0.01491
